# Supplementary material for: Large-scale GWAS of food liking reveals genetic determinants and genetic correlations with distinct neurophysiological traits
Source: Nat Commun. 2022 May 18;13:2743. doi: 10.1038/s41467-022-30187-w (PMC9117208; doi:10.1038/s41467-022-30187-w)
Supplement: Supplementary file 4 — Supplementary Data 1-14 [file 41467_2022_30187_MOESM4_ESM.xlsx]

## Sheet: Table S1 food liking summary st
Table S1. Summary statistics of the food liking traits.
Trait	Mean	SD	N
Add salt to food	4.22875	2.53319	161496
Aniseed	4.99625	2.4502	154000
Apple juice	5.94377	2.23435	161259
Apples	7.49542	1.59991	161563
Asparagus	7.04916	2.14089	157882
Aubergine	5.88595	2.42119	154266
Avocadoes	6.6016	2.55977	155084
Bacon	6.77259	2.26389	160541
Baked/steam fish	7.10105	2.13733	160353
Banana	7.57879	1.83267	161516
BBQ grilled meat	6.43844	2.36265	160399
Beef steak	6.481	2.50687	160437
Beetroot	7.04438	2.25171	161382
Bell pepper	6.69449	2.19729	144151
Biscuits	6.58861	1.91203	161570
Bitter foods	4.51235	2.15153	159492
Bitter ale	4.57955	3.06777	157041
Black olives	5.79315	3.01212	158256
Black pepper	6.98712	1.98341	160806
Blue cheese	5.7687	2.96316	159454
Bolognese sauce	6.86069	2.01647	160116
Broad beans	6.4163	2.352	160954
Broccoli	7.51078	1.75306	161462
Brown rice	6.69215	1.91923	158821
Brussel sprouts	6.84569	2.31556	161534
Burgers	5.00132	2.48729	160445
Burn spicy	4.5449	2.633	156032
Butter on bread	7.10337	2.14122	161408
Butternut squash	6.31833	2.25418	150876
Cabbage	7.05996	1.86667	161563
Cake	6.74048	1.94007	161565
Cake icing	4.76753	2.49265	161515
Capers	4.93928	2.54931	142731
Cauliflower	7.37123	1.75353	161543
Cereal bar	5.9557	2.15941	157027
Cheesecake	6.32629	2.21425	161290
Cherries	7.60923	1.85138	161418
Chicken	7.67402	1.97581	160576
Chilli pepper	5.16565	2.6075	159513
Chips	6.91619	1.7793	161620
Cod	7.53745	1.86712	160821
Coffee with sugar	2.91078	2.75475	160250
Coffee without sugar	6.48633	2.89432	160268
Coriander	6.37014	2.23527	156304
Cornflakes	5.48157	2.24884	161398
Cream	6.12158	2.28046	161486
Croissant	6.37338	2.14611	160650
Cucumber	6.75758	2.18202	161547
Curry	6.80178	2.27986	161302
Dairy products	7.3462	1.60055	161408
Dark chocolate	6.78501	2.33142	161516
Diet fizzy drinks	3.36692	2.58393	159032
Dried fruit	6.78791	1.88297	161298
Eggs	7.683	1.61754	161487
EVO oil	7.22825	1.77636	159363
Fatty foods	4.17592	2.2696	161521
Tomatoes	7.89342	1.68127	161465
Fried chicken	5.57129	2.45895	159198
Fried fish	6.42755	2.252	160880
Fruit	8.21186	1.16852	161462
Garlic	7.01042	2.13383	161433
Gherkins	5.03886	2.74284	158008
Globe artichoke	5.08805	2.47228	117470
Goat cheese	5.87991	2.63434	152818
Grapefruit	5.84033	2.54975	159690
Green olives	5.87656	3.00136	158753
Haddock	7.37528	1.99241	160396
Ham	6.4878	2.20462	160538
Hard cheese	7.50928	1.77568	161395
Herring	5.2791	2.66848	152520
Honey	6.41052	2.31955	161134
Horseradish/wasabi	5.03931	2.77034	154813
Ice cream	6.98443	1.89816	161546
Jam	6.20993	1.96312	161619
Kiwi	6.7361	2.03391	159240
Lager	4.54112	2.64182	158934
Lamb	6.75797	2.50414	160464
Lemons	6.59108	1.93291	161497
Lentil beans	6.9081	1.89201	161153
Liver	5.24485	2.93102	160318
Mackerel	6.30746	2.57131	158700
Marzipan	5.16045	2.76547	161365
Mayonnaise	6.10204	2.24193	161401
Melon	7.54038	1.72539	161484
Milk chocolate	6.59539	2.28765	161477
Mushroom	7.60623	1.78372	161500
Onion	7.44092	1.7011	161566
Orange juice	6.6663	2.09166	161514
Oranges	7.4095	1.72209	161499
Pasta	7.20399	1.76216	161457
Pears	7.33602	1.80882	161512
Pizza	6.23458	2.04855	161390
Plain yogurt	6.53751	2.31546	160714
Plums	7.4115	1.73326	161414
Pollock	5.9558	2.30298	132571
Pork chops	6.00633	2.45385	160412
Porridge	7.08559	2.27185	161157
Crisps	6.59434	2.00664	161600
Potatoes	7.48206	1.48041	161625
Prawns	6.77047	2.64795	160006
Raw carrots	6.97142	1.96798	161347
Red meat	6.48353	2.32607	160640
Red wine	6.2554	2.80823	160438
Fizzy drinks	2.90617	2.18189	160840
Roast chicken	7.68773	1.97822	160576
Salad dressing	6.17301	2.17911	161351
Salad leaves	7.41429	1.67614	161528
Salami	4.66461	2.60543	156649
Salmon	7.51084	2.13697	160695
Salty foods	4.84584	2.33944	161617
Salty pretzels	4.12175	2.38951	152637
Sardines	5.92821	2.643	159358
Sausages	6.0075	2.38114	160611
Savoury biscuits	6.62921	1.71027	161316
Shellfish	5.34424	2.97083	157468
Skimmed milk	5.83549	2.6611	160651
Smoked fish	6.55755	2.40382	160170
Soft cheese	6.50574	2.07565	161295
Soy sauce	5.98871	2.00596	159270
Soy milk	3.87012	2.4278	115101
Spicy foods	6.2028	2.43422	161550
Spinach	6.90349	2.08927	160012
Spirits	5.22027	2.72177	159784
Strawberries	8.06812	1.4334	161491
Sweet coffee drinks	3.03908	2.44388	150735
Sweet foods	5.98477	2.12209	161573
Tea with sugar	2.25647	2.40983	160183
Tea without sugar	6.93656	2.82561	160095
Ketchup	5.24153	2.44128	161428
Tinned tuna	6.67661	2.31939	160275
Turnip	5.71404	2.21439	157338
Vegetables	8.18516	1.15112	161521
Vinegar	5.75166	2.1115	161606
Whisky	3.82503	2.94391	158883
White bread	5.21702	2.37408	161535
White rice	6.53599	1.84578	161545
White wine	6.24866	2.51177	160543
Whole grain cereals	7.06162	2.02303	159632
Whole milk	4.69475	2.63794	161207
Wholemeal bread	7.79976	1.52989	161385
Coffee max	7.33982	2.29515	161043
Coffee difference	-3.57675	4.81175	159475
Tea max	7.48523	2.40593	160956
Tea difference	-4.6819	4.42982	159322

## Sheet: Table S2 cohort descriptors
Table S2. Cohort descriptors and information.
Cohort	Cohort size (supplied with questionnaire)	Mean age	Percentage female	Number of replicated food-liking traits	Likert scale used	Genotyping Array	Imputation software	Brief cohort description	References	Acknowledgements
ALSPAC	4398	25.76	33.91	48	2021-09-01	Illumina Human Hap 550-quad	IMPUTE	The Avon Longitudinal Study of Parents and Children (ALSPAC) is a large geographically-homogeneous prospective birth cohort from the southwest of England established to investigate environmental and genetic characteristics that influence health, development and growth of children and their parents. Full details of the cohort and study design have been described previously and are available at htt…	(1) Boyd A, G.J., Macleod J, Lawlor DA, Fraser A, Henderson J, Molloy L, Ness A, Ring S, Davey Smith G. Cohort Profile: the 'children of the 90s'--the index offspring of the Avon Longitudinal Study of Parents and Children. International Journal of Epidemiology 42, 111-127 (2013). (2) Northstone, K., et al. The Avon Longitudinal Study of Parents and Children (ALSPAC): an update on the enrolled sam…	We are extremely grateful to all the families who took part in this study, the midwives for their help in recruiting them, and the whole ALSPAC team, which includes interviewers, computer and laboratory technicians, clerical workers, research scientists, volunteers, managers, receptionists and nurses. The UK Medical Research Council and Wellcome (Grant ref: 102215/2/13/2) and the University of Br…
INGI-CAR	489	49.2	58.69	29	2021-09-01	Illumina 370 K/ 700K	IMPUTE	The INGI Carlantino cohort (CAR) consists of samples collected in a small village of the same name, situated in the northern part of Puglia region, in southern Italy. The study was reviewed and approved by the Ethics Committee of the Institute for Maternal and Child Health - I.R.C.C.S. “Burlo Garofolo” of Trieste (Italy), the local administration of Carlantino and the Health Service of Foggia Pro…	Cocca, M.; Barbieri, C.; Concas, M.P.; Robino, A.; Brumat, M.; Gandin, I.; Trudu, M.; Sala, C.F.; Vuckovic, D.; Giorgia, G.; et al. A bird’s-eye view of Italian ge-nomic variation through whole-genome sequencing. Eur. J. Hum. Genet. 2020, 28, 435–444. PMID: 31784700	We are very grateful to the municipal administrators for their collaboration on the project and for logistic support. We would like to thank all participants to this study.
INGI-VBI	1114	52.58	60.77	27	2021-09-01	Illumina 370 K/ 700K	IMPUTE	The INGI Val Borbera cohort (VBI) consists of samples collected from seven small villages in the Borbera Valley, a geographically isolated valley located within the Apennine Mountains, in the southern part of Piedmont, in north-western Italy. The valley is inhabited by approximately 3,000 descendants from the original population. The study was approved by the Ethical committee of the “San Raffael…	Cocca, M.; Barbieri, C.; Concas, M.P.; Robino, A.; Brumat, M.; Gandin, I.; Trudu, M.; Sala, C.F.; Vuckovic, D.; Giorgia, G.; et al. A bird’s-eye view of Italian ge-nomic variation through whole-genome sequencing. Eur. J. Hum. Genet. 2020, 28, 435–444. PMID: 31784700	We are very grateful to the municipal administrators for their collaboration on the project and for logistic support. We would like to thank all participants to this study.
INGI-FVG	1300	50.89	56.27	52	2021-09-01	Illumina 370 K/ 700K	IMPUTE	The INGI Friuli-Venezia Giulia cohort (FVG) is a collection of samples coming from six small villages (Clauzetto, Erto, Illegio, Resia, San Martino del Carso and Sauris) located in north-eastern Italy, in the Friuli-Venezia Giulia region. The study was reviewed and approved by the Ethics Committee of the Institute for Maternal and Child Health - I.R.C.C.S. “Burlo Garofolo” of Trieste (Italy). The…	Cocca, M.; Barbieri, C.; Concas, M.P.; Robino, A.; Brumat, M.; Gandin, I.; Trudu, M.; Sala, C.F.; Vuckovic, D.; Giorgia, G.; et al. A bird’s-eye view of Italian ge-nomic variation through whole-genome sequencing. Eur. J. Hum. Genet. 2020, 28, 435–444. PMID: 31784700	We are very grateful to the municipal administrators for their collaboration on the project and for logistic support. We would like to thank all participants to this study.
CROATIA-Korcula	1874	52.36	63.28	32	2021-09-01	Mix: Illumina CNV370v1,CNV370-Quadv3	PBWT (Sanger server)	Adult participants, 18–93 years old, recruited during a population-based study in 2003 and 2004 on the Dalmatian island of Korcula.	[PMID: 19697321] Navarro, P., et al., Genetic comparison of a Croatian isolate and CEPH European founders. Genet Epidemiol, 2010. 34(2): p. 140-45.
NTR	8070	45.07	66.43	56	0-10	Mix: Illumina Quad, Omni1M, GSA and Affymetrix 6.0, Axiom, Perlegen-Affymetrix	Minimac 4 (Michigan Server)	Adult participants form twin families, 16–80 years old, registered in the NTR as willing to be regularly approached for research participation.	PMID: 31666148 Ligthart L, van Beijsterveldt CEM, Kevenaar ST, de Zeeuw E, van Bergen E, Bruins S, Pool R, Helmer Q, van Dongen J, Hottenga JJ, Van't Ent D, Dolan CV, Davies GE, Ehli EA, Bartels M, Willemsen G, de Geus EJC, Boomsma DI. The Netherlands Twin Register: Longitudinal Research Based on Twin and Twin-Family Designs. Twin Res Hum Genet. 2019 Dec;22(6):623-636. doi: 10.1017/thg.2019.93.	Netherland Twin Register: Funding was obtained from the Netherlands Organization for Scientific Research (NWO) and The Netherlands Organisation for Health Research and Development (ZonMW) grants 904-61-090, 985-10-002, 904-61-193,480-04-004, 400-05-717, Addiction-31160008, 016-115-035, 400-07-080, Middelgroot-911-09-032, NWO-Groot 480-15-001/674, Center for Medical Systems Biology (CSMB, NWO Geno…
Silk Road	456	39.15	60.53	32	2021-05-01	HumanOmniExpress Illumina	PBWT (Sanger server)	Silk Road cohort is composed of samples collected in 2010 by the Marco Polo Scientific Expedition (promoted by the University of Trieste) from small rural communities located in Caucasus and Central Asia, along the historical trade route known as Silk Road. Each participant underwent a careful clinical (psychological, neurological, cardiological, …) examination and an audiometric test; data on li…	Mezzavilla M, Vozzi D, Pirastu N, Girotto G, d’Adamo P, Gasparini P, et al. Genetic landscape of populations along the Silk Road: Admixture and migration patterns. BMC Genet. 2014;15(1):1–10. PMID: 25476266	We would like to thank all participants to this study. This work is part of the scientific activities carried out within the expedition Marcopolo2010–2012 and it has largely been benefited from funds coming from the sponsors of the scientific expedition.
TWINS UK				49
CROATIA-Vis	365	55.13	61.01	5	2021-05-01	HumanHap300v1	PBWT (Sanger server)	Adult participants, 18–93 years old, recruited during a population-based study in 2003 and 2004 in the villages of Vis and Komiza on the Dalmatian island of Vis.	[PMID:19260141] Zemunik, T., et al., Genome-wide association study of biochemical traits in Korcula Island, Croatia. Croat Med J, 2009. 50(1): p. 23-33.
Viking	2129	49.84	59.98	36	2021-09-01	HumanOmniExpressExome8v1-2_A	PBWT (Sanger server)	Popuation study of individuals over 18 years old from the Shetland Isles in the North of Scotland between 2013-2015. Individuals were selected only if they had >=2 grandparents from Shtelands.	[PMID:31358886] Kerr, S.M., et al., An actionable KCNH2 Long QT Syndrome variant detected by sequence and haplotype analysis in a population research cohort. Sci Rep, 2019. 9(1).	The Viking Health Study – Shetland (VIKING) was supported by the MRC Human Genetics Unit quinquennial programme grant “QTL in Health and Disease”. DNA extractions and genotyping were performed at the Edinburgh Clinical Research Facility, University of Edinburgh. We would like to acknowledge the invaluable contributions of the research nurses in Shetland, the administrative team in Edinburgh and t…

## Sheet: Table S3 loci p<5e-8
Table S3 List of loci used for the enrichment analysis
Trait	Chromosome	Start	End	rsID	A1	A0	N	Allele Frequency	Beta	SE	P-value	Most Likely SNP	Mapped SNP	Gene
F-Strong vegetables	1	6799212	6973264	rs7515502	G	C	147344	0.1759	0.0718991	0.012654	1.33e-08	rs7515502	rs7515502	CAMTA1 Non-synonimous
Butternut squash	1	10525841	10650344	rs35066108	G	GC	148949	0.7428	0.0264273	0.00435716	1.35e-09	rs35066108	rs35066108	PEX14 Intron
Salad dressing	1	16128444	16368536	rs79859923	T	C	159310	0.0699	-0.0412834	0.00701543	4.02e-09	rs79859923	rs79859923	CLCNKB 1709
F-Sauces	1	16128444	16368536	rs848307	G	A	158928	0.9003	0.129098	0.0230466	2.12e-08	rs79859923	rs79859923	CLCNKB 1709
F-Deep fried	1	21029232	21643745	rs6693020	G	A	158793	0.3975	-0.0791791	0.0123555	1.47e-10	1:21419990_TTGG_T	rs549297861	EIF4G3
Fried fish	1	21029232	21643745	rs79288427	T	C	158855	0.1643	-0.0342	0.00483043	1.46e-12	rs79288427	rs79288427	EIF4G3 Intron
F-Savoury caloric	1	21029232	21643745	1:21419990_TTGG_T	T	TTGG	158684	0.3949	-0.0704533	0.0117667	2.13e-09	1:21419990_TTGG_T	rs549297861	EIF4G3
F-Highly palatable	1	21029232	21643745	1:21485233_TAC_T	T	TAC	158666	0.3994	-0.0220018	0.00362262	1.25e-09	1:21419990_TTGG_T	rs549297861	EIF4G3
Sweet foods	1	21029232	21643745	rs12126757	T	A	159527	0.3727	-0.020485	0.00365861	2.18e-08	1:21419990_TTGG_T	rs549297861	EIF4G3
F-Dessert	1	21029232	21643745	1:21485233_TAC_T	T	TAC	159398	0.3994	-0.0696085	0.0122878	1.47e-08	1:21419990_TTGG_T	rs549297861	EIF4G3
Pork chops	1	33761201	33915751	rs6425817	G	A	158434	0.6724	-0.0230116	0.00379082	1.31e-09	rs6425817	rs6425817	PHC2 U3
Shellfish	1	38825035	38907188	rs140756568	T	C	155491	0.0093	0.124348	0.0217493	1.1e-08	rs140756568	rs140756568	LOC339442 144595
Lemons	1	41748891	41808270	rs11209802	T	C	159451	0.3216	0.0215175	0.00381073	1.66e-08	rs11209802	rs11209802	SCMH1 44649
Salty pretzels	1	62900811	63182135	1:63134595_CA_C	C	CA	150683	0.3874	-0.0221836	0.00398435	2.6e-08	1:63134595_CA_C	1:63134595_CA_C	DOCK7
Onion	1	66392405	66554145	rs2186120	A	G	159518	0.5274	0.0198169	0.00356953	2.85e-08	rs2186120	rs2186120	PDE4B Intron
Beetroot	1	66991492	67253884	rs6664698	A	G	159342	0.1307	0.0291196	0.00526366	3.18e-08	rs6664698	rs6664698	SGIP1 Intron
F-Strong vegetables	1	71533560	71533560	rs142824635	AT	A	147344	0.2511	0.0640225	0.0111125	8.35e-09	rs142824635	rs142824635	ZRANB2 Intron
Aubergine	1	72512988	74324419	rs1486108	T	A	152291	0.5026	-0.022533	0.0036236	5.06e-10	rs66495454	rs66495454	NEGR1 289
Black olives	1	72512988	74324419	rs768505168	CT	C	156251	0.467	-0.0219593	0.00360397	1.13e-09	rs768505168	rs768505168	NEGR1
Butternut squash	1	72512988	74324419	rs11209909	T	A	148949	0.4602	0.022577	0.00374074	1.61e-09	rs768505168	rs768505168	NEGR1
Plain yogurt	1	72512988	74324419	rs66495454	GTCCT	G	158675	0.3827	0.0234893	0.00367598	1.69e-10	rs66495454	rs66495454	NEGR1 289
Red meat	1	72512988	74324419	rs66495454	GTCCT	G	158624	0.3827	-0.0286936	0.00367706	6.14e-15	rs66495454	rs66495454	NEGR1 289
F-Healthy breakfast	1	72512988	74324419	rs3101336	C	T	143879	0.6038	0.0947946	0.0134582	1.87e-12	rs10789340	rs10789340	NEGR1 164467
F-Strong vegetables	1	72512988	74324419	rs768505168	CT	C	147344	0.4672	-0.0574313	0.0096586	2.75e-09	rs768505168	rs768505168	NEGR1
F-Healthy	1	72512988	74324419	1:72911719_CA_C	C	CA	150899	0.4473	0.0959923	0.0145942	4.79e-11	rs66495454	rs66495454	NEGR1 289
F-Strong flavours	1	72512988	74324419	rs768505168	CT	C	153924	0.4672	-0.0519098	0.0090941	1.14e-08	rs768505168	rs768505168	NEGR1
Pork chops	1	72512988	74324419	rs66495454	GTCCT	G	158434	0.3827	-0.0210748	0.00367964	1.03e-08	rs66495454	rs66495454	NEGR1 289
F-Low caloric	1	72512988	74324419	1:72911719_CA_C	C	CA	154998	0.4473	0.0723208	0.0132655	4.99e-08	rs768505168	rs768505168	NEGR1
Beef steak	1	72512988	74324419	rs66495454	GTCCT	G	158442	0.3826	-0.0242517	0.0036801	4.44e-11	rs66495454	rs66495454	NEGR1 289
Soy milk	1	72512988	74324419	1:72813660_CAA_C	C	CAA	113425	0.4083	-0.0249143	0.00429925	6.88e-09	rs66495454	rs66495454	NEGR1 289
F-Meat	1	72512988	74324419	rs4233100	T	A	158509	0.4985	-0.0764258	0.0119847	1.81e-10	rs66495454	rs66495454	NEGR1 289
Coffee without sugar	1	72512988	74324419	rs66495454	GTCCT	G	158240	0.3829	0.0222816	0.00368099	1.44e-09	rs66495454	rs66495454	NEGR1 289
Porridge	1	72512988	74324419	rs10789340	G	A	159122	0.6266	0.0222173	0.00366513	1.38e-09	rs10789340	rs10789340	NEGR1 164467
Coffee difference	1	72512988	74324419	rs66495454	GTCCT	G	157453	0.3829	-0.0223856	0.00369021	1.34e-09	rs66495454	rs66495454	NEGR1 289
F-Caffeinated sweet	1	72512988	74324419	rs66495454	GTCCT	G	155986	0.3827	-0.0818738	0.0138487	3.38e-09	rs66495454	rs66495454	NEGR1 289
F-Savoury caloric	1	72512988	74324419	rs4649981	A	G	158684	0.4664	-0.0776122	0.0115298	1.68e-11	rs66495454	rs66495454	NEGR1 289
Cream	1	72512988	74324419	rs66495454	GTCCT	G	159441	0.3827	-0.0216935	0.00366768	3.35e-09	rs66495454	rs66495454	NEGR1 289
F-Highly palatable	1	72512988	74324419	rs66495454	GTCCT	G	158666	0.3827	-0.0200749	0.00365041	3.81e-08	rs66495454	rs66495454	NEGR1 289
BBQ grilled meat	1	72512988	74324419	rs66495454	GTCCT	G	158387	0.3827	-0.0207485	0.00368022	1.75e-08	rs6424510	rs6424510	NEGR1 686893
Ham	1	72512988	74324419	rs12133863	T	C	158550	0.4987	-0.0202797	0.00358184	1.51e-08	rs6424510	rs6424510	NEGR1 686893
F-Highly palatable	1	73076115	74119352	rs4649981	A	G	158666	0.4664	-0.0232329	0.00355657	6.47e-11	rs4649981	rs4649981	LRRIQ3 765702
BBQ grilled meat	1	73076115	74119352	rs6424510	T	G	158387	0.4974	-0.0212627	0.00355769	2.3e-09	rs6424510	rs6424510	NEGR1 686893
F-Sauces	1	73076115	74119352	rs12024899	A	C	158928	0.3249	0.0831125	0.0147431	1.73e-08	rs12024899	rs12024899	LRRIQ3 726432
White bread	1	73076115	74119352	rs12137388	T	C	159491	0.4758	-0.0204377	0.00355634	9.15e-09	rs4649981	rs4649981	LRRIQ3 765702
F-Carbohydrates	1	73076115	74119352	rs4649981	A	G	159523	0.4664	-0.0760523	0.0139127	4.59e-08	rs4649981	rs4649981	LRRIQ3 765702
Orange juice	1	73076115	74119352	rs764858791	A	AT	159473	0.5132	0.0195174	0.00354231	3.62e-08	rs764858791	rs764858791	LOC105378801
Marzipan	1	82253961	82490279	rs1566201	A	G	159348	0.2052	-0.0263667	0.00441799	2.42e-09	rs1566201	rs1566201	LPHN2 Intron
Cucumber	1	84212654	84668017	rs114718239	G	T	159501	0.0247	0.0635473	0.0115868	4.17e-08	rs114718239	rs114718239	TTLL7 Intron
F-Salty	1	87862587	87965485	rs4655848	T	C	156509	0.4108	0.0724389	0.0124021	5.19e-09	rs4655848	rs4655848	LOC100505768 109038
F-Learned	1	88656453	88862961	rs511450	A	G	156639	0.7077	-0.060333	0.0102241	3.61e-09	rs607863	rs607863	PKN2 328018
Green olives	1	88656453	88862961	rs67678302	CT	C	156731	0.7079	-0.0225625	0.00393099	9.57e-09	rs607863	rs607863	PKN2 328018
F-Sharp flavour	1	88656453	88862961	rs607863	C	T	152547	0.7078	-0.0558946	0.0097845	1.11e-08	rs607863	rs607863	PKN2 328018
F-Strong flavours	1	88656453	88862961	rs607863	C	T	153924	0.7078	-0.0578685	0.00997695	6.62e-09	rs607863	rs607863	PKN2 328018
F-Capsicum	1	88656453	88862961	rs607863	C	T	157390	0.7078	-0.0664991	0.0116522	1.15e-08	rs607863	rs607863	PKN2 328018
Milk chocolate	1	91123663	91168401	rs10801821	G	T	159434	0.4424	-0.0200867	0.00359075	2.24e-08	rs1115569	rs1115569	BARHL2 15524
F-Deep fried	1	91123663	91168401	rs12038613	C	T	158793	0.4516	-0.0711455	0.0121501	4.75e-09	rs1115569	rs1115569	BARHL2 15524
F-Savoury caloric	1	91123663	91168401	rs12024497	G	T	158684	0.4142	-0.0670763	0.011677	9.23e-09	rs1115569	rs1115569	BARHL2 15524
Porridge	1	95403483	95811355	1:95700585_TTTTA_T	T	TTTTA	159122	0.0106	-0.100065	0.017533	1.18e-08	1:95700585_TTTTA_T	1:95700585_TTTTA_T	TLCD4-RWDD3
F-Chocolate/Coffee	1	96250919	96595179	rs1418462	T	A	158905	0.6693	0.0990488	0.01573	3.04e-10	rs1418462	rs1418462	FLJ31662 331285
Coffee max	1	96250919	96595179	rs1418462	T	A	159006	0.6693	0.0215134	0.00377877	1.28e-08	rs1418462	rs1418462	FLJ31662 331285
Cake icing	1	109844369	110074181	rs528199	C	A	159470	0.5375	0.019882	0.00357679	2.74e-08	rs528199	rs528199	CYB561D1 3131
Salty foods	1	163821154	163939714	rs12563932	C	A	159571	0.0294	-0.0587514	0.0104913	2.17e-08	rs12563932	rs12563932	NUF2 532314
Whisky	1	174056742	174929600	rs10912854	C	G	156904	0.2731	-0.0219349	0.00402125	4.93e-08	rs10912854	rs10912854	RABGAP1L Intron
F-Strong alcohol	1	174056742	174929600	rs571070644	TTA	T	157348	0.2289	-0.0929279	0.0169695	4.35e-08	rs10912854	rs10912854	RABGAP1L Intron
Sausages	1	180590713	180820724	rs146223897	G	C	158603	0.0193	-0.0751955	0.0133364	1.74e-08	rs146223897	rs146223897	XPR1 10431
F-Small fish	1	204417059	204869195	rs72755831	T	C	150746	0.0228	-0.188192	0.0334173	1.79e-08	rs72755831	rs72755831	NFASC 50493
Smoked fish	1	204417059	204869195	rs1411108	A	G	158149	0.4918	-0.0198778	0.00357656	2.75e-08	rs72755831	rs72755831	NFASC 50493
F-Savoury	1	204417059	204869195	rs1411112	A	G	157915	0.1116	-0.110224	0.0183074	1.74e-09	rs1411112	rs1411112	LRRN2 13544
Tea max	1	208956527	208987108	rs17013358	A	G	158918	0.0661	-0.0441201	0.0071983	8.9e-10	rs17013358	rs17013358	PLXNA2 541277
Plain yogurt	1	213150529	213449418	1:213351529_AAAAT_A	A	AAAAT	158675	0.629	0.025056	0.00370921	1.45e-11	1:213351529_AAAAT_A	1:213351529_AAAAT_A	RPS6KC1
Dark chocolate	1	225876782	226800004	rs4653728	T	C	159469	0.1494	-0.154593	0.011618	2.49e-40	rs1136410	rs1136410	PARP1 Non-synonimous
F-Chocolate/Coffee	1	225876782	226800004	rs907190	C	A	158905	0.8468	0.127356	0.0205464	5.7e-10	rs1136410	rs1136410	PARP1 Non-synonimous
Onion	1	248274055	248820880	rs7511986	A	G	159518	0.6966	0.0556081	0.00385262	4e-47	rs7511986	rs7511986	OR2T6 Non-synonimous
F-Glutamates	1	248274055	248820880	1:248517332_AT_A	A	AT	159473	0.6849	0.115901	0.0156537	1.32e-13	rs7511986	rs7511986	OR2T6 Non-synonimous
Bell pepper	1	248274055	248820880	rs111688645	T	C	142261	0.0756	0.0468995	0.00810865	7.34e-09	rs111688645	rs111688645	OR2T34 1327
White wine	2	27598097	27950837	rs780093	C	T	158532	0.6176	0.0204826	0.00364894	1.99e-08	rs780093	rs780093	GCKR Non-synonimous
F-Alcohol	2	27598097	27950837	rs780093	C	T	157286	0.6177	0.0731569	0.0127883	1.06e-08	rs780093	rs780093	GCKR Non-synonimous
F-Wine	2	27598097	27950837	rs780093	C	T	158478	0.6177	0.0212565	0.00365527	6.05e-09	rs780093	rs780093	GCKR Non-synonimous
Crisps	2	42008490	42079581	2:42025275_GT_G	G	GT	159554	0.3243	-0.0218097	0.00381144	1.07e-08	2:42025275_GT_G	rs10189670	LOC388942 48583
Mushroom	2	44116836	44256641	rs4347883	C	T	159454	0.4488	-0.0207579	0.00357133	6.19e-09	rs4347883	rs4347883	LRPPRC Intron
Green olives	2	44280366	45404483	rs74696461	A	G	156731	0.1087	0.0556126	0.00586934	2.78e-21	rs504675	rs504675	SIX3 13759
F-Sharp flavour	2	44280366	45404483	rs13383034	T	C	152547	0.3077	0.125894	0.00964015	5.62e-39	rs504675	rs504675	SIX3 13759
Black olives	2	44280366	45404483	rs74696461	A	G	156251	0.1088	0.0479696	0.00587719	3.38e-16	rs504675	rs504675	SIX3 13759
Capers	2	44280366	45404483	rs504675	T	C	140886	0.3515	0.0397668	0.00394996	8.13e-24	rs504675	rs504675	SIX3 13759
Horseradish/wasabi	2	44280366	45404483	rs1004787	A	G	152847	0.5293	0.0501236	0.00363715	3.99e-43	rs1004787	rs1004787	SIX3 Intron
Blue cheese	2	44280366	45404483	rs504675	T	C	157457	0.351	0.0331878	0.00374009	7.31e-19	rs504675	rs504675	SIX3 13759
F-Cheese	2	44280366	45404483	rs504675	T	C	156734	0.3508	0.0949281	0.0122497	9.23e-15	rs504675	rs504675	SIX3 13759
Goat cheese	2	44280366	45404483	rs504675	T	C	150875	0.3511	0.0268718	0.00381842	1.98e-12	rs504675	rs504675	SIX3 13759
F-Strong flavours	2	44280366	45404483	rs504675	T	C	153924	0.3508	0.0815714	0.00950767	9.53e-18	rs504675	rs504675	SIX3 13759
F-Learned	2	44280366	45404483	rs504675	T	C	156639	0.3508	0.0685996	0.00974416	1.92e-12	rs504675	rs504675	SIX3 13759
Gherkins	2	44280366	45404483	rs504675	T	C	156020	0.3511	0.0426987	0.00375642	6.67e-30	rs504675	rs504675	SIX3 13759
F-Fat/Salt	2	44280366	45404483	rs504675	T	C	156621	0.3508	0.0270059	0.00374348	5.43e-13	rs504675	rs504675	SIX3 13759
Salami	2	44280366	45404483	rs504675	T	C	154673	0.3509	0.0244955	0.00377362	8.58e-11	rs504675	rs504675	SIX3 13759
F-Capsicum	2	44280366	45404483	rs504675	T	C	157390	0.3508	0.100209	0.0111041	1.8e-19	rs504675	rs504675	SIX3 13759
Avocadoes	2	44280366	45404483	rs504675	T	C	153095	0.3514	0.0247199	0.00379309	7.24e-11	rs504675	rs504675	SIX3 13759
Baked/steam fish	2	44280366	45404483	rs3106840	A	G	158335	0.2173	-0.0259463	0.00432682	2.03e-09	rs4953152	rs4953152	SIX3 Intron
Salmon	2	44280366	45404483	rs3106840	A	G	158673	0.2173	-0.0245172	0.00432251	1.43e-08	rs504675	rs504675	SIX3 13759
F-Oily Fish	2	44280366	45404483	rs3106840	A	G	158547	0.2174	-0.096187	0.0157398	9.9e-10	rs504675	rs504675	SIX3 13759
Burn spicy	2	44280366	45404483	rs504675	T	C	154046	0.351	0.0311605	0.00378068	1.75e-16	rs504675	rs504675	SIX3 13759
Ice cream	2	44280366	45404483	rs4953152	A	G	159498	0.3078	-0.0368425	0.00383422	7.71e-22	rs4953152	rs4953152	SIX3 Intron
Sweet foods	2	44280366	45404483	rs4953152	A	G	159527	0.3078	-0.0249478	0.00383421	7.78e-11	rs504675	rs504675	SIX3 13759
Cake	2	44280366	45404483	rs504675	T	C	159518	0.3507	-0.0278784	0.00371577	6.37e-14	rs504675	rs504675	SIX3 13759
F-Cake/Biscuits	2	44280366	45404483	rs504675	T	C	159522	0.3508	-0.0749547	0.011543	8.39e-11	rs504675	rs504675	SIX3 13759
F-Milky sweets	2	44280366	45404483	rs4953152	A	G	159393	0.3078	-0.115574	0.0137842	5.09e-17	rs4953152	rs4953152	SIX3 Intron
Biscuits	2	44280366	45404483	rs504675	T	C	159527	0.3508	-0.0212192	0.00371574	1.16e-08	rs504675	rs504675	SIX3 13759
Chilli pepper	2	44280366	45404483	rs528301	A	G	157484	0.5522	0.0293053	0.00358122	2.85e-16	rs504675	rs504675	SIX3 13759
Curry	2	44280366	45404483	rs528301	A	G	159259	0.5522	0.0239219	0.00356197	1.9e-11	rs504675	rs504675	SIX3 13759
Spicy foods	2	44280366	45404483	rs528301	A	G	159503	0.5521	0.0307556	0.00355876	5.66e-18	rs504675	rs504675	SIX3 13759
Vinegar	2	44280366	45404483	rs504675	T	C	159565	0.3508	0.0274098	0.00371517	1.64e-13	rs504675	rs504675	SIX3 13759
Broccoli	2	44280366	45404483	rs501964	T	C	159414	0.344	-0.0285576	0.00374366	2.43e-14	rs504675	rs504675	SIX3 13759
Bitter foods	2	44280366	45404483	rs504675	T	C	157485	0.3508	0.0254357	0.00374021	1.06e-11	rs504675	rs504675	SIX3 13759
Black pepper	2	44280366	45404483	rs7568987	G	A	158772	0.3061	0.0236116	0.0038654	1.02e-09	rs504675	rs504675	SIX3 13759
Vegetables	2	44280366	45404483	rs13383034	T	C	159475	0.3078	-0.0255253	0.00385168	3.48e-11	rs4953152	rs4953152	SIX3 Intron
Pears	2	44280366	45404483	rs4953148	T	A	159468	0.2997	-0.0222428	0.00388609	1.06e-08	rs504675	rs504675	SIX3 13759
Grapefruit	2	44280366	45404483	rs13386862	A	G	157662	0.3131	0.0230919	0.00386373	2.31e-09	rs504675	rs504675	SIX3 13759
F-Alcohol	2	51128648	51299452	rs77041760	T	C	157286	0.0443	0.169099	0.0302023	2.16e-08	rs77041760	rs77041760	NRXN1 Intron
F-Sharp flavour	2	53145230	53280129	rs17044006	C	G	152547	0.2167	-0.058889	0.0108004	4.97e-08	rs17044006	rs17044006	ASB3 620050
Sweet foods	2	53864624	54506211	rs537621454	TA	T	159527	0.3978	0.0208752	0.00370143	1.73e-08	rs537621454	rs537621454	CHAC2
Salty foods	2	57942325	58484172	2:58006919_GA_G	G	GA	159571	0.6287	0.0222825	0.00369714	1.7e-09	2:58006919_GA_G	rs11898858	VRK2 121700
Prawns	2	59289176	59952259	rs62148582	G	A	157990	0.4565	-0.0237961	0.00357496	2.84e-11	rs2110529	rs2110529	FLJ30838 197117
Shellfish	2	59289176	59952259	rs2110529	C	T	155491	0.4717	-0.0267032	0.00360172	1.27e-13	rs2110529	rs2110529	FLJ30838 197117
F-Fish	2	59289176	59952259	rs2110529	C	T	155344	0.4716	-0.0886492	0.0101767	3.01e-18	rs2110529	rs2110529	FLJ30838 197117
F-Sea food	2	59289176	59952259	rs2110529	C	T	156740	0.4716	-0.0771916	0.0099419	8.21e-15	rs2110529	rs2110529	FLJ30838 197117
F-Small fish	2	59289176	59952259	rs2110529	C	T	150746	0.4716	-0.0697134	0.0100136	3.36e-12	rs2110529	rs2110529	FLJ30838 197117
Baked/steam fish	2	59289176	59952259	rs9679446	G	C	158335	0.4703	-0.0249444	0.00357302	2.96e-12	rs2110529	rs2110529	FLJ30838 197117
Cod	2	59289176	59952259	rs9679446	G	C	158795	0.4702	-0.020759	0.00356769	5.97e-09	rs2110529	rs2110529	FLJ30838 197117
F-Oily Fish	2	59289176	59952259	rs9679446	G	C	158547	0.4702	-0.0973782	0.0130056	7.02e-14	rs2110529	rs2110529	FLJ30838 197117
Melon	2	59289176	59952259	rs80202633	T	A	159441	0.0739	-0.0379186	0.00687939	3.57e-08	rs80202633	rs80202633	FLJ30838 75068
Liver	2	59289176	59952259	rs62148565	G	T	158306	0.148	-0.085172	0.014508	4.37e-09	rs62148565	rs62148565	FANCL
Mackerel	2	59289176	59952259	rs2110529	C	T	156695	0.4716	-0.0245983	0.00358825	7.19e-12	rs2110529	rs2110529	FLJ30838 197117
F-Savoury	2	59289176	59952259	rs2110529	C	T	157915	0.4716	-0.0749333	0.0115477	8.64e-11	rs2110529	rs2110529	FLJ30838 197117
Haddock	2	59289176	59952259	rs62148582	G	A	158385	0.4565	-0.0247904	0.00357051	3.89e-12	rs2110529	rs2110529	FLJ30838 197117
Sardines	2	59289176	59952259	rs2110529	C	T	157340	0.4715	-0.0240338	0.00358055	1.94e-11	rs2110529	rs2110529	FLJ30838 197117
Salmon	2	59289176	59952259	rs62148585	A	G	158673	0.2519	-0.0250144	0.00410438	1.12e-09	rs2110529	rs2110529	FLJ30838 197117
Herring	2	59289176	59952259	rs62148582	G	A	150609	0.4566	-0.0199767	0.00366298	4.96e-08	rs2110529	rs2110529	FLJ30838 197117
Broccoli	2	59289176	59952259	rs13384513	A	T	159414	0.1841	0.0253551	0.00461339	3.91e-08	rs2110529	rs2110529	FLJ30838 197117
Oranges	2	59834665	60030945	rs34302035	C	G	159458	0.1706	0.0281329	0.00471999	2.53e-09	rs34302035	rs34302035	FLJ30838 621009
F-Strong vegetables	2	60292120	60434791	2:60330310_GT_G	G	GT	147344	0.3305	-0.0619226	0.0102444	1.5e-09	rs6726368	rs6726368	MIR4432 284190
Avocadoes	2	60292120	60434791	rs6726368	C	G	153095	0.321	-0.0244981	0.00392496	4.37e-10	rs6726368	rs6726368	MIR4432 284190
Baked/steam fish	2	61077817	61854852	rs10180557	T	C	158335	0.2196	-0.0234655	0.00429392	4.66e-08	rs10180557	rs10180557	KIAA1841;PEX13;PUS10 Intron
F-Dessert	2	66776729	66791882	rs2268415	C	T	159398	0.7354	-0.0769506	0.0136414	1.69e-08	rs2268415	rs2268415	MEIS1 Intron
Cake icing	2	75074838	75094421	rs72622646	T	C	159470	0.1846	-0.0286043	0.00461273	5.66e-10	rs72622646	rs72622646	HK2 Intron
Sardines	2	76987268	77377286	rs55985303	A	G	157340	0.241	0.0318071	0.00417029	2.45e-14	rs55985303	rs55985303	LRRTM4 Intron
F-Fish	2	76987268	77377286	rs62168766	T	C	155344	0.2639	0.0940472	0.0115262	3.37e-16	rs55985303	rs55985303	LRRTM4 Intron
Herring	2	76987268	77377286	rs55985303	A	G	150609	0.2408	0.0310737	0.00426389	3.2e-13	rs55985303	rs55985303	LRRTM4 Intron
Smoked fish	2	76987268	77377286	rs55985303	A	G	158149	0.2408	0.031473	0.00416122	4e-14	rs55985303	rs55985303	LRRTM4 Intron
F-Small fish	2	76987268	77377286	rs55985303	A	G	150746	0.2407	0.0962759	0.0116927	1.81e-16	rs55985303	rs55985303	LRRTM4 Intron
Mackerel	2	76987268	77377286	rs62171962	T	C	156695	0.241	0.0306832	0.00417917	2.15e-13	rs55985303	rs55985303	LRRTM4 Intron
Shellfish	2	76987268	77377286	rs715280	A	G	155491	0.2606	0.0274825	0.00408579	1.78e-11	rs138799955	rs138799955	LRRTM4 Intron
F-Savoury	2	76987268	77377286	rs58449464	C	T	157915	0.2647	0.0956401	0.0130663	2.49e-13	rs138799955	rs138799955	LRRTM4 Intron
F-Oily Fish	2	76987268	77377286	rs62171962	T	C	158547	0.2407	0.092142	0.0151839	1.29e-09	rs55985303	rs55985303	LRRTM4 Intron
Baked/steam fish	2	76987268	77377286	rs148102408	G	A	158335	0.2512	0.0248795	0.00418959	2.9e-09	rs55985303	rs55985303	LRRTM4 Intron
F-Sea food	2	76987268	77377286	rs715280	A	G	156740	0.2603	0.0801814	0.0113103	1.35e-12	rs138799955	rs138799955	LRRTM4 Intron
F-Learned	2	76987268	77377286	rs138799955	G	A	156639	0.2748	0.064755	0.0104166	5.08e-10	rs138799955	rs138799955	LRRTM4 Intron
Prawns	2	76987268	77377286	rs715280	A	G	157990	0.2604	0.0246849	0.00405233	1.15e-09	rs138799955	rs138799955	LRRTM4 Intron
Onion	2	79634971	79768731	2:79721403_AT_A	A	AT	159518	0.5859	-0.0222182	0.00369489	1.85e-09	2:79721403_AT_A	2:79721403_AT_A	CTNNA2
F-Savoury	2	103999574	104582286	rs921966	C	T	157915	0.6054	-0.0739007	0.0117946	3.71e-10	rs671722	rs671722	LOC100287010 582382
F-Cooking vegetables	2	103999574	104582286	rs10168817	A	G	158645	0.5051	0.0629359	0.0110994	1.43e-08	rs10168817	rs10168817	TMEM182 650559
F-Vegetarian	2	103999574	104582286	rs10168817	A	G	159098	0.5051	0.0692984	0.0111006	4.3e-10	rs10168817	rs10168817	TMEM182 650559
Mayonnaise	2	103999574	104582286	rs12329387	C	A	159361	0.4545	0.0219095	0.00360726	1.28e-09	rs671722	rs671722	LOC100287010 582382
F-Sauces	2	103999574	104582286	rs671722	A	G	158928	0.5871	-0.0813497	0.0140239	6.6e-09	rs671722	rs671722	LOC100287010 582382
Herring	2	103999574	104582286	2:104527779_GT_G	G	GT	150609	0.4887	-0.0200458	0.00366761	4.64e-08	2:104527779_GT_G	2:104527779_GT_G	LINC01965
Add salt to food	2	105398569	105504322	rs4851722	T	A	159450	0.4654	0.020958	0.00354703	3.47e-09	rs4851722	rs4851722	LOC100506421 Intron
Asparagus	2	124953763	125053393	rs1030531	A	G	155886	0.3014	0.0225403	0.00392744	9.58e-09	rs1030531	rs1030531	CNTNAP5 Intron
Milk chocolate	2	135470028	136825272	rs55820219	GA	G	159434	0.2349	-0.02995	0.00432496	4.42e-12	rs182549	rs182549	MCM6;DARS Intron
Sweet coffee drinks	2	135470028	136825272	rs1446585	G	A	148801	0.2378	-0.0240558	0.00425641	1.61e-08	rs182549	rs182549	MCM6;DARS Intron
F-Milky sweets	2	135470028	136825272	rs182549	T	C	159393	0.7455	0.0846878	0.0146071	6.72e-09	rs182549	rs182549	MCM6;DARS Intron
Broad beans	2	135470028	136825272	rs4988235	A	G	158921	0.7425	-0.024638	0.00407001	1.44e-09	rs182549	rs182549	MCM6;DARS Intron
Add salt to food	2	138077405	138425911	rs13388416	G	A	159450	0.2464	0.0243364	0.00410983	3.22e-09	rs13388416	rs13388416	THSD7B Intron
Salty foods	2	138077405	138425911	rs13388416	G	A	159571	0.2463	0.0258609	0.00410817	3.11e-10	rs13388416	rs13388416	THSD7B Intron
F-Salty	2	138077405	138425911	rs112693288	TA	T	156509	0.25	0.077217	0.0140929	4.27e-08	rs13388416	rs13388416	THSD7B Intron
F-Vegetarian	2	144145478	144272376	rs34210137	G	A	159098	0.4001	0.0752459	0.0113279	3.08e-11	rs34210137	rs34210137	ARHGAP15 Intron
F-Cooking vegetables	2	144145478	144272376	rs34210137	G	A	158645	0.4001	0.063723	0.0113268	1.85e-08	rs34210137	rs34210137	ARHGAP15 Intron
F-Salad vegetables	2	144145478	144272376	rs34210137	G	A	159432	0.4001	0.0697375	0.0114302	1.05e-09	rs34210137	rs34210137	ARHGAP15 Intron
Horseradish/wasabi	2	145343128	146323502	rs726857	A	T	152847	0.3662	-0.0246072	0.00377331	7.04e-11	rs4662411	rs4662411	DKFZp686O1327 Intron
Spicy foods	2	145343128	146323502	rs4662411	C	T	159503	0.4007	-0.0213171	0.00362787	4.24e-09	rs4662411	rs4662411	DKFZp686O1327 Intron
F-Capsicum	2	145343128	146323502	rs4662411	C	T	157390	0.4007	-0.0694951	0.0108136	1.3e-10	rs4662411	rs4662411	DKFZp686O1327 Intron
Add salt to food	2	145343128	146323502	rs7591518	C	T	159450	0.2968	-0.027272	0.00388067	2.14e-12	rs7591518	rs7591518	DKFZp686O1327 Intron
Garlic	2	145343128	146323502	rs13009019	G	A	159386	0.323	0.0252097	0.00379677	3.17e-11	rs786272	rs786272	DKFZp686O1327 Intron
Green olives	2	145343128	146323502	rs35805189	T	C	156731	0.3157	0.0213724	0.00385659	3.01e-08	rs786272	rs786272	DKFZp686O1327 Intron
F-Cook flavours	2	145343128	146323502	rs786272	A	G	153323	0.66	-0.0807802	0.0126154	1.52e-10	rs786272	rs786272	DKFZp686O1327 Intron
F-Strong flavours	2	145343128	146323502	rs786272	A	G	153924	0.66	-0.0635138	0.00957815	3.33e-11	rs786272	rs786272	DKFZp686O1327 Intron
Salty foods	2	145343128	146323502	rs7591518	C	T	159571	0.2968	-0.0218446	0.00387881	1.81e-08	rs7591518	rs7591518	DKFZp686O1327 Intron
Black pepper	2	145343128	146323502	rs6747171	G	A	158772	0.3108	0.0213449	0.00383354	2.6e-08	rs786272	rs786272	DKFZp686O1327 Intron
Lemons	2	145343128	146323502	rs786272	A	G	159451	0.6599	-0.0211282	0.00374672	1.73e-08	rs786272	rs786272	DKFZp686O1327 Intron
F-Sharp flavour	2	145343128	146323502	rs7423637	T	A	152547	0.3095	0.0592885	0.00962632	7.32e-10	rs786272	rs786272	DKFZp686O1327 Intron
F-Learned	2	145343128	146323502	rs786272	A	G	156639	0.66	-0.056886	0.00981639	6.83e-09	rs786272	rs786272	DKFZp686O1327 Intron
Lamb	2	155683214	156066354	rs189145359	T	C	158453	0.0062	-0.128078	0.0232028	3.41e-08	rs189145359	rs189145359	KCNJ3 175234
F-Sharp flavour	2	156772390	157377072	rs11680598	C	G	152547	0.4541	0.0534341	0.00893704	2.25e-09	rs12993426	rs12993426	NR4A2 100067
F-Strong flavours	2	156772390	157377072	rs12993426	G	T	153924	0.4851	0.052417	0.00907854	7.75e-09	rs12993426	rs12993426	NR4A2 100067
Green olives	2	156772390	157377072	rs834828	T	A	156731	0.5468	0.0231925	0.00358983	1.06e-10	rs12993426	rs12993426	NR4A2 100067
F-Learned	2	156772390	157377072	rs12993426	G	T	156639	0.4851	0.0528797	0.00930436	1.32e-08	rs12993426	rs12993426	NR4A2 100067
F-Small fish	2	157606552	157659921	rs12620493	G	A	150746	0.3856	0.0562698	0.0102704	4.28e-08	rs12620493	rs12620493	GPD2 168386
F-Highly palatable	2	159048995	159559834	rs55873205	G	C	158666	0.2777	-0.0243885	0.00396162	7.45e-10	rs1121954	rs1121954	PKP4 Intron
F-Savoury caloric	2	159048995	159559834	rs1121954	C	T	158684	0.2708	-0.0815331	0.0129438	3e-10	rs1121954	rs1121954	PKP4 Intron
F-Sodas	2	159048995	159559834	rs1121954	C	T	157911	0.2708	-0.0955095	0.0158335	1.62e-09	rs1121954	rs1121954	PKP4 Intron
Blue cheese	2	160386260	160739535	rs10195287	T	C	157457	0.4235	-0.0207842	0.00361488	9e-09	rs10195287	rs10195287	BAZ2B Intron
F-Coffee/Alcohol	2	160386260	160739535	rs1549579	G	T	158095	0.4	-0.0857698	0.0138508	5.93e-10	rs10195287	rs10195287	BAZ2B Intron
F-Learned	2	160386260	160739535	rs10195287	T	C	156639	0.4236	-0.0570719	0.00941103	1.32e-09	rs10195287	rs10195287	BAZ2B Intron
F-Cheese	2	160386260	160739535	rs10195287	T	C	156734	0.4236	-0.0701232	0.0118309	3.08e-09	rs10195287	rs10195287	BAZ2B Intron
Red wine	2	160386260	160739535	2:160433042_TA_T	T	TA	158425	0.3505	-0.0221073	0.00404172	4.53e-08	rs10195287	rs10195287	BAZ2B Intron
Pasta	2	161935729	162434568	rs1267070	C	T	159413	0.8218	0.0258937	0.00463401	2.33e-08	rs1267070	rs1267070	TANK Intron
Mushroom	2	161935729	162434568	2:162141426_ATT_A	A	ATT	159454	0.8255	0.0282283	0.00473216	2.47e-09	2:162141426_ATT_A	rs10649473	PSMD14 Intron
F-Savoury	2	161935729	162434568	2:162141426_ATT_A	A	ATT	157915	0.8255	0.0929119	0.0151882	9.51e-10	2:162141426_ATT_A	rs10649473	PSMD14 Intron
Shellfish	2	162104784	162679904	2:162192621_ATGGTCTCCACCTTTTATTCATT_A	A	ATGGTCTCCACCTTTTATTCATT	155491	0.6196	0.0242581	0.00403087	1.8e-09	2:162192621_ATGGTCTCCACCTTTTATTCATT_A	rs3731769	PSMD14 U5
F-Sea food	2	162104784	162679904	2:162192621_ATGGTCTCCACCTTTTATTCATT_A	A	ATGGTCTCCACCTTTTATTCATT	156740	0.6195	0.064918	0.0102226	2.15e-10	2:162192621_ATGGTCTCCACCTTTTATTCATT_A	rs3731769	PSMD14 U5
Prawns	2	162104784	162679904	2:162192621_ATGGTCTCCACCTTTTATTCATT_A	A	ATGGTCTCCACCTTTTATTCATT	157990	0.6194	0.0218381	0.00399853	4.75e-08	2:162192621_ATGGTCTCCACCTTTTATTCATT_A	rs3731769	PSMD14 U5
Fatty foods	2	165180793	165247268	rs17437366	G	A	159481	0.0175	0.0754632	0.0135094	2.35e-08	rs17437366	rs17437366	GRB14 102053
Cream	2	166301142	166368515	rs585143	C	T	159441	0.9113	0.0354435	0.00623751	1.36e-08	rs585143	rs585143	CSRNP3 Intron
F-Fruit	2	167157647	167244051	rs150785198	TAA	T	159218	0.6954	0.0694651	0.0121575	1.11e-08	rs150785198	rs150785198	SCN9A Intron
Dried fruit	2	183709997	184142259	rs72898584	A	G	159258	0.0441	0.0483478	0.00875374	3.35e-08	rs72898584	rs72898584	NUP35 U3
F-Fruit juice	2	184991270	185277053	rs11282426	CTCAGGAAACT	C	159344	0.1892	-0.111994	0.020276	3.32e-08	rs11282426	rs11282426	ZNF804A 411018
F-Alcohol	2	185610686	186219387	rs6735842	C	T	157286	0.5637	0.0686409	0.012531	4.31e-08	rs6735842	rs6735842	ZNF804A 277215
Lentil beans	2	187718296	187735192	rs71396891	AT	A	159108	0.3487	0.0221267	0.00397605	2.65e-08	rs71396891	rs71396891	ZSWIM2 4398
F-Beans	2	187718296	187735192	rs71396891	AT	A	159014	0.3486	0.0730068	0.0131169	2.61e-08	rs71396891	rs71396891	ZSWIM2 4398
Avocadoes	2	188073163	188315234	rs1918898	T	C	153095	0.3572	0.0212368	0.00378003	1.95e-08	rs1918898	rs1918898	CALCRL 104371
F-Savoury caloric	2	191502767	191843830	rs7587672	C	G	158684	0.2606	-0.0800923	0.0131034	9.82e-10	rs7587672	rs7587672	GLS;STAT1 Intron
F-Highly palatable	2	191502767	191843830	rs7587672	C	G	158666	0.2606	-0.0228278	0.00404196	1.63e-08	rs7587672	rs7587672	GLS;STAT1 Intron
Aniseed	2	200647533	200902066	rs769955	T	C	152087	0.8104	-0.0259785	0.00462204	1.92e-08	rs769955	rs769955	FONG Intron
Mayonnaise	2	200647533	200902066	rs6435043	G	C	159361	0.3141	0.0218723	0.00382753	1.12e-08	rs6435043	rs6435043	C2orf47 30401
F-Fruit	2	203032111	203320423	rs748140729	A	AT	159218	0.4129	0.0663201	0.0113651	5.37e-09	rs748140729	rs748140729	SUMO1
F-Low caloric	2	203032111	203320423	rs748140729	A	AT	154998	0.4129	0.0850534	0.0133962	2.17e-10	rs748140729	rs748140729	SUMO1
F-Vegetarian	2	203032111	203320423	rs748140729	A	AT	159098	0.4129	0.0641386	0.0112719	1.27e-08	rs748140729	rs748140729	SUMO1
F-Savoury	2	206833189	207100599	rs13029813	C	T	157915	0.3383	-0.0745298	0.0121846	9.55e-10	rs13029813	rs13029813	GPR1 Synonimous
Bacon	2	206833189	207100599	rs6718656	G	T	158551	0.4529	-0.0207968	0.00356613	5.53e-09	rs4147707	rs4147707	GPR1 Non-synonimous
Ham	2	206833189	207100599	rs4147707	C	G	158550	0.3964	-0.0206248	0.00362909	1.35e-08	rs4147707	rs4147707	GPR1 Non-synonimous
Lamb	2	206833189	207100599	rs6435326	T	A	158453	0.4742	-0.0197758	0.00356805	3e-08	rs4147707	rs4147707	GPR1 Non-synonimous
Roast chicken	2	206833189	207100599	rs186775337	C	T	158556	0.3988	-0.040113	0.007226	2.86e-08	rs4147707	rs4147707	GPR1 Non-synonimous
F-Meat	2	206833189	207100599	rs186775337	C	T	158509	0.3988	-0.0751178	0.012238	8.35e-10	rs4147707	rs4147707	GPR1 Non-synonimous
Turnip	2	208541386	208541386	rs2551932	C	T	155376	0.7967	0.0270245	0.00476306	1.42e-08	rs2551932	rs2551932	CCNYL1 34876
F-Cooking vegetables	2	213401874	213499799	rs139491512	GATTATTTTACCTTTGGTT	G	158645	0.4238	-0.0661946	0.01123	3.76e-09	rs139491512	rs139491512	ERBB4 5553
Garlic	2	215912200	215934748	rs2222492	T	C	159386	0.5745	-0.0199921	0.00359359	2.67e-08	rs2222492	rs2222492	ABCA12 Intron
Avocadoes	2	236687160	236835175	rs12473014	T	G	153095	0.2807	-0.0222359	0.00403148	3.49e-08	rs12473014	rs12473014	AGAP1 Intron
Cake icing	3	5830479	5851635	rs6442997	G	A	159470	0.6415	0.0204535	0.00372962	4.18e-08	rs6442997	rs6442997	MIR4790 547037
Shellfish	3	12026479	12296909	rs1087692	G	A	155491	0.8583	0.0299168	0.0051458	6.14e-09	rs1087692	rs1087692	SYN2;TIMP4 Intron
F-Sharp flavour	3	12026479	12296909	rs307587	A	T	152547	0.7463	0.0581211	0.0102263	1.32e-08	rs307587	rs307587	SYN2 Non-synonimous
F-Learned	3	12026479	12296909	rs4684095	C	T	156639	0.7155	0.0567871	0.0103067	3.59e-08	rs307587	rs307587	SYN2 Non-synonimous
Black olives	3	12026479	12296909	rs307587	A	T	156251	0.7464	0.023033	0.00411944	2.28e-08	rs307587	rs307587	SYN2 Non-synonimous
Milk chocolate	3	12862257	13002401	rs9869182	C	T	159434	0.7769	-0.0281564	0.00427439	4.52e-11	rs9869182	rs9869182	CAND2;RPL32 Intron
F-Beans	3	15534173	15970334	rs762655147	T	TA	159014	0.5836	0.0695557	0.0126796	4.12e-08	rs762655147	rs762655147	BTD
Cream	3	17194071	18212794	rs283917	G	A	159441	0.4544	0.0237335	0.00356436	2.81e-11	rs283917	rs283917	TBC1D5 Intron
Cake icing	3	17194071	18212794	rs2470578	A	G	159470	0.4899	0.0231689	0.00355986	7.66e-11	rs2470578	rs2470578	TBC1D5 Intron
Pork chops	3	17194071	18212794	rs4908972	C	T	158434	0.5459	-0.0233405	0.00358352	7.41e-11	3:17331124_CA_C	rs13095571	TBC1D5 U5
F-Dessert	3	17194071	18212794	3:17702996_CT_C	C	CT	159398	0.5454	-0.0830926	0.0120866	6.21e-12	3:17452696_AT_A	rs4908963	TBC1D5 U5
F-Milky sweets	3	17194071	18212794	3:17452696_AT_A	A	AT	159393	0.4529	0.0749657	0.0127822	4.5e-09	3:17452696_AT_A	rs4908963	TBC1D5 U5
Ham	3	17194071	18212794	3:17331124_CA_C	C	CA	158550	0.4553	0.0206012	0.00361242	1.21e-08	3:17331124_CA_C	rs13095571	TBC1D5 U5
F-Fatty dairy	3	17194071	18212794	rs2733520	A	G	159335	0.4477	0.075413	0.0133788	1.73e-08	rs283917	rs283917	TBC1D5 Intron
F-Meat	3	17194071	18212794	rs2733481	A	G	158509	0.4508	0.0709336	0.0120433	3.87e-09	rs2596680	rs2596680	TBC1D5 Intron
F-Highly palatable	3	17194071	18212794	rs2470578	A	G	158666	0.4899	0.021818	0.00354926	7.89e-10	rs2470578	rs2470578	TBC1D5 Intron
Bacon	3	17194071	18212794	3:17360927_GT_G	G	GT	158551	0.5002	-0.021422	0.00367973	5.86e-09	rs2596680	rs2596680	TBC1D5 Intron
F-Cake/Biscuits	3	17194071	18212794	rs2470578	A	G	159522	0.4899	0.060926	0.0110194	3.22e-08	rs2470578	rs2470578	TBC1D5 Intron
Dried fruit	3	18576817	18901827	rs7618456	G	C	159258	0.7291	-0.0261711	0.0039879	5.36e-11	rs4532156	rs4532156	SATB1 176084
Salty foods	3	18576817	18901827	rs67048424	AT	A	159571	0.6143	0.0249512	0.00364944	8.18e-12	rs67048424	rs67048424	SATB1 154606
Apples	3	18576817	18901827	rs7625384	T	G	159515	0.7152	-0.0225073	0.0039407	1.15e-08	rs4532156	rs4532156	SATB1 176084
F-Fruit	3	18576817	18901827	rs6775319	T	A	159218	0.7311	-0.0784177	0.0126207	5.18e-10	rs4532156	rs4532156	SATB1 176084
F-Salad vegetables	3	18576817	18901827	rs4532156	C	T	159432	0.7196	-0.0851354	0.0124669	8.56e-12	rs4532156	rs4532156	SATB1 176084
F-Strong vegetables	3	18576817	18901827	rs336614	C	T	147344	0.5943	-0.066772	0.00981353	1.02e-11	rs4532156	rs4532156	SATB1 176084
F-Vegetarian	3	18576817	18901827	rs4532156	C	T	159098	0.7196	-0.0852478	0.0123554	5.21e-12	rs4532156	rs4532156	SATB1 176084
F-Low caloric	3	18576817	18901827	rs4364183	A	G	154998	0.7143	-0.0978716	0.0146009	2.04e-11	rs4532156	rs4532156	SATB1 176084
Spinach	3	18576817	18901827	rs55858177	C	T	157978	0.3732	-0.023523	0.00393203	2.23e-09	rs4532156	rs4532156	SATB1 176084
Globe artichoke	3	18576817	18901827	rs55858177	C	T	115868	0.3721	-0.0277279	0.00458946	1.54e-09	rs55858177	rs55858177	SATB1 220142
Honey	3	18576817	18901827	rs55858177	C	T	159091	0.3732	-0.0224787	0.00391831	9.72e-09	rs55858177	rs55858177	SATB1 220142
F-Alcohol	3	21014418	21089069	rs6800823	T	C	157286	0.4083	0.0708266	0.0126434	2.12e-08	rs6800823	rs6800823	VENTXP7 360956
Black pepper	3	24780405	25326535	rs7619139	A	T	158772	0.5889	0.0203941	0.00362062	1.8e-08	rs7619139	rs7619139	RARB 347514
Mayonnaise	3	24780405	25326535	rs35779991	C	T	159361	0.5302	0.0220183	0.00357547	7.43e-10	rs7619139	rs7619139	RARB 347514
Cabbage	3	24780405	25326535	rs7619139	A	T	159516	0.5889	0.0242372	0.00361194	1.97e-11	rs7619139	rs7619139	RARB 347514
Cake	3	24780405	25326535	rs7429279	C	A	159518	0.5896	-0.0238276	0.00361326	4.32e-11	rs7619139	rs7619139	RARB 347514
Hard cheese	3	24780405	25326535	rs12632128	T	G	159351	0.5636	0.0210134	0.00359147	4.92e-09	rs7619139	rs7619139	RARB 347514
Onion	3	24780405	25326535	rs6808550	G	A	159518	0.5726	0.0211394	0.00359366	4.07e-09	rs7619139	rs7619139	RARB 347514
Vegetables	3	24780405	25326535	rs7619139	A	T	159475	0.5889	0.0261973	0.00361256	4.18e-13	rs7619139	rs7619139	RARB 347514
F-Cake/Biscuits	3	24780405	25326535	rs7429279	C	A	159522	0.5896	-0.0729489	0.011198	7.29e-11	rs7619139	rs7619139	RARB 347514
F-Cooking vegetables	3	24780405	25326535	rs7619139	A	T	158645	0.5889	0.0763223	0.0112786	1.31e-11	rs7619139	rs7619139	RARB 347514
F-Glutamates	3	24780405	25326535	rs6808550	G	A	159473	0.5726	0.109248	0.0146981	1.06e-13	rs7619139	rs7619139	RARB 347514
F-Salad vegetables	3	24780405	25326535	rs7619139	A	T	159432	0.5889	0.0842449	0.0113815	1.34e-13	rs7619139	rs7619139	RARB 347514
F-Savoury	3	24780405	25326535	rs6808550	G	A	157915	0.5726	0.0890074	0.0116522	2.19e-14	rs7619139	rs7619139	RARB 347514
Sweet foods	3	24780405	25326535	rs7429279	C	A	159527	0.5896	-0.0256692	0.0036134	1.25e-12	rs7619139	rs7619139	RARB 347514
Mushroom	3	24780405	25326535	rs6804842	G	A	159454	0.5739	0.0204594	0.00359381	1.28e-08	rs7619139	rs7619139	RARB 347514
F-Vegetarian	3	24780405	25326535	rs6550951	G	A	159098	0.4633	0.0662675	0.01113	2.62e-09	rs7619139	rs7619139	RARB 347514
F-Learned	3	24780405	25326535	rs4858697	G	A	156639	0.5821	0.0640309	0.00942787	1.11e-11	rs7619139	rs7619139	RARB 347514
Cauliflower	3	24780405	25326535	rs6808550	G	A	159496	0.5726	0.0197531	0.00359409	3.9e-08	rs7619139	rs7619139	RARB 347514
F-Cheese	3	24780405	25326535	rs12715065	A	T	156734	0.7033	0.0821516	0.0127972	1.37e-10	rs7619139	rs7619139	RARB 347514
F-Fat/Salt	3	24780405	25326535	rs12715065	A	T	156621	0.7033	0.0218109	0.0039108	2.45e-08	rs7619139	rs7619139	RARB 347514
F-Strong flavours	3	24780405	25326535	rs7429279	C	A	153924	0.5896	0.0569619	0.00922348	6.59e-10	rs7619139	rs7619139	RARB 347514
F-Sea food	3	30840257	30873140	rs1319815	G	C	156740	0.2938	-0.0610068	0.0108955	2.15e-08	rs1319815	rs1319815	GADL1 Intron
F-Savoury	3	30840257	30873140	rs1319815	G	C	157915	0.2938	-0.0702738	0.0126553	2.81e-08	rs1319815	rs1319815	GADL1 Intron
F-Chocolate/Coffee	3	33062415	33214676	rs35525654	C	T	158905	0.7546	0.0958747	0.0171949	2.46e-08	rs35525654	rs35525654	SUSD5 Intron
Capers	3	35702884	35715712	rs4678791	G	A	140886	0.5638	-0.0208879	0.00379302	3.68e-08	rs4678791	rs4678791	ARPP21 Intron
Liver	3	44458730	44912443	3:44515223_TA_T	T	TA	158306	0.657	-0.06405	0.010828	3.35e-09	3:44515223_TA_T	3:44515223_TA_T	ZNF445
Salty foods	3	48723302	51608418	rs374407247	A	AAATAATAAT	159571	0.4459	-0.0216595	0.00356403	1.25e-09	rs374407247	rs374407247	RHOA
Cornflakes	3	48723302	51608418	rs537069642	CTT	C	159353	0.43	-0.028835	0.00373181	1.14e-14	rs537069642	rs537069642	RBM5
Sweet coffee drinks	3	48723302	51608418	rs4625	G	A	148801	0.3088	-0.0237106	0.00397133	2.39e-09	rs4625	rs4625	DAG1 U3
Liver	3	48723302	51608418	rs771639420	T	TA	158306	0.5049	0.080801	0.010987	1.95e-13	rs537069642	rs537069642	RBM5
Burn spicy	3	48723302	51608418	3:49855398_CA_C	C	CA	154046	0.4475	-0.0258134	0.00404668	1.81e-10	rs537069642	rs537069642	RBM5
Beetroot	3	48723302	51608418	rs11710277	G	A	159342	0.0781	-0.038171	0.00662042	8.19e-09	rs11710277	rs11710277	TUSC2 U3
Haddock	3	49897830	51735458	rs55798953	C	G	158385	0.111	0.0325116	0.00572265	1.37e-08	rs2526389	rs2526389	SEMA3F Intron
Prawns	3	49897830	51735458	rs2526389	T	C	157990	0.4223	0.0204829	0.00360603	1.37e-08	rs2526389	rs2526389	SEMA3F Intron
F-Fish	3	49897830	51735458	rs2526389	T	C	155344	0.4222	0.0713051	0.0102852	4.13e-12	rs2526389	rs2526389	SEMA3F Intron
F-Cake/Biscuits	3	49897830	51735458	rs36059704	G	C	159522	0.1348	0.090793	0.01613	1.81e-08	rs36059704	rs36059704	CACNA2D2 Intron
F-Oily Fish	3	49897830	51735458	rs6800021	A	G	158547	0.4216	0.0803028	0.0131451	1e-09	rs2526389	rs2526389	SEMA3F Intron
F-Strong flavours	3	49897830	51735458	rs12492113	A	G	153924	0.1249	-0.0860196	0.0137288	3.71e-10	rs12492113	rs12492113	CACNA2D2 Intron
F-Cooking vegetables	3	49897830	51735458	rs2526397	T	G	158645	0.3461	0.0642061	0.0116652	3.71e-08	rs2526389	rs2526389	SEMA3F Intron
F-Sea food	3	49897830	51735458	rs2526389	T	C	156740	0.4222	0.0622097	0.0100479	5.97e-10	rs2526389	rs2526389	SEMA3F Intron
F-Vegetarian	3	49897830	51735458	rs11919418	G	T	159098	0.3382	0.0682709	0.0117312	5.9e-09	rs2526389	rs2526389	SEMA3F Intron
Shellfish	3	49897830	51735458	rs2526389	T	C	155491	0.4223	0.0200815	0.00363528	3.33e-08	rs2526389	rs2526389	SEMA3F Intron
Sweet coffee drinks	3	49897830	51735458	rs490634	T	C	148801	0.867	-0.0324356	0.0053959	1.87e-09	rs490634	rs490634	C3orf18 Non-synonimous
F-Strong vegetables	3	49897830	51735458	rs12492113	A	G	147344	0.1249	-0.0853971	0.014581	4.72e-09	rs12492113	rs12492113	CACNA2D2 Intron
Fatty foods	3	54089542	54166320	rs5849027	AC	A	159481	0.7503	-0.0229312	0.00414369	3.16e-08	rs5849027	rs5849027	CACNA2D3 25902
Add salt to food	3	60351447	60404705	rs3931996	C	T	159450	0.3427	0.0214519	0.00376075	1.2e-08	rs3931996	rs3931996	FHIT Intron
Add salt to food	3	60809240	60933802	rs7638932	A	G	159450	0.1999	-0.029913	0.00444783	1.79e-11	rs7638932	rs7638932	FHIT Intron
Salty foods	3	60809240	60933802	rs572908449	AT	A	159571	0.2033	-0.0274127	0.00446891	8.64e-10	rs7638932	rs7638932	FHIT Intron
F-Meat	3	62354425	62572314	rs75189942	T	C	158509	0.0534	-0.147684	0.0266528	3.01e-08	rs75189942	rs75189942	CADPS Intron
Ham	3	62354425	62572314	rs75189942	T	C	158550	0.0534	-0.0443862	0.00804618	3.48e-08	rs75189942	rs75189942	CADPS Intron
Bitter foods	3	70929100	71217452	rs10511014	G	A	157485	0.5699	0.0231501	0.00359635	1.25e-10	rs10511014	rs10511014	FOXP1 Intron
Cornflakes	3	71433554	71677981	rs6798507	A	G	159353	0.6457	-0.021188	0.00371962	1.26e-08	rs7610856	rs7610856	FOXP1 U5
Salami	3	71433554	71677981	rs62244886	G	C	154673	0.3989	0.0204476	0.00367797	2.73e-08	rs7610856	rs7610856	FOXP1 U5
F-Learned	3	71433554	71677981	rs7610856	A	C	156639	0.4323	0.0621514	0.00938666	3.56e-11	rs7610856	rs7610856	FOXP1 U5
Aubergine	3	71433554	71677981	rs7610856	A	C	152291	0.4331	0.0204252	0.0036678	2.58e-08	rs7610856	rs7610856	FOXP1 U5
F-Sharp flavour	3	71433554	71677981	rs11714337	A	G	152547	0.4335	0.0601542	0.00897948	2.1e-11	rs7610856	rs7610856	FOXP1 U5
F-Strong vegetables	3	71433554	71677981	rs7610856	A	C	147344	0.4323	0.0662543	0.00972737	9.68e-12	rs7610856	rs7610856	FOXP1 U5
F-Strong flavours	3	71433554	71677981	rs7610856	A	C	153924	0.4323	0.0542468	0.00915886	3.16e-09	rs7610856	rs7610856	FOXP1 U5
Capers	3	71433554	71677981	rs62244860	G	A	140886	0.4362	0.0215358	0.00379974	1.46e-08	rs7610856	rs7610856	FOXP1 U5
Ketchup	3	71433554	71677981	3:71494840_CTTT_C	C	CTTT	159380	0.3209	-0.0211919	0.00382196	2.96e-08	3:71494840_CTTT_C	3:71494840_CTTT_C	FOXP1
F-Coffee/Alcohol	3	71433554	71677981	rs6780776	T	C	158095	0.4337	0.0847756	0.0136917	5.95e-10	rs7610856	rs7610856	FOXP1 U5
Horseradish/wasabi	3	71433554	71677981	rs111242991	T	C	152847	0.4322	0.0199946	0.00366167	4.78e-08	rs7610856	rs7610856	FOXP1 U5
Red wine	3	71433554	71677981	rs62244888	C	T	158425	0.4251	0.0216493	0.00359535	1.76e-09	rs7610856	rs7610856	FOXP1 U5
F-Alcohol	3	71433554	71677981	rs56343799	A	G	157286	0.4438	0.0683368	0.0125082	4.67e-08	rs7610856	rs7610856	FOXP1 U5
F-Wine	3	71433554	71677981	rs62244888	C	T	158478	0.425	0.0201266	0.00359321	2.13e-08	rs7610856	rs7610856	FOXP1 U5
Gherkins	3	83527247	86419536	rs71328455	C	T	156020	0.2085	0.0270277	0.00443055	1.08e-09	rs71328455	rs71328455	LOC440970 741260
F-Fish	3	83527247	86419536	rs13074519	G	A	155344	0.574	-0.0561237	0.0102734	4.68e-08	rs12629607	rs12629607	CADM2 Intron
F-Sharp flavour	3	83527247	86419536	rs71328455	C	T	152547	0.2083	0.0613217	0.0109574	2.19e-08	rs71328455	rs71328455	LOC440970 741260
Salty foods	3	83527247	86419536	rs9870384	T	C	159571	0.3729	0.0253926	0.00367199	4.75e-12	rs9870384	rs9870384	CADM2 Intron
Bitter foods	3	83527247	86419536	rs2163971	C	T	157485	0.5527	-0.0238821	0.00360156	3.37e-11	rs6799195	rs6799195	CADM2 Intron
Add salt to food	3	83527247	86419536	rs4856591	G	T	159450	0.6163	-0.0316042	0.00371128	1.72e-17	rs12629607	rs12629607	CADM2 Intron
Crisps	3	83527247	86419536	rs6808586	T	C	159554	0.5348	0.0212367	0.00354544	2.13e-09	rs6808586	rs6808586	CADM2 Intron
F-Small fish	3	83527247	86419536	rs12629607	C	T	150746	0.65	-0.0950592	0.0104795	1.18e-19	rs12629607	rs12629607	CADM2 Intron
Burn spicy	3	83527247	86419536	3:85604220_GA_G	G	GA	154046	0.6297	-0.031114	0.0037397	9.05e-17	rs2029130	rs2029130	CADM2 Intron
Chilli pepper	3	83527247	86419536	rs6799195	C	T	157484	0.6459	-0.0285121	0.00375585	3.24e-14	rs6799195	rs6799195	CADM2 Intron
Spicy foods	3	83527247	86419536	rs2029130	A	T	159503	0.628	-0.0308188	0.00368056	5.74e-17	rs2029130	rs2029130	CADM2 Intron
F-Capsicum	3	83527247	86419536	rs6799195	C	T	157390	0.646	-0.0973967	0.0110812	1.5e-18	rs6799195	rs6799195	CADM2 Intron
Curry	3	83527247	86419536	rs6799195	C	T	159259	0.646	-0.0280023	0.00373466	6.58e-14	rs12629607	rs12629607	CADM2 Intron
Garlic	3	83527247	86419536	rs12495758	A	G	159386	0.6497	-0.0338714	0.00371559	8.06e-20	rs12629607	rs12629607	CADM2 Intron
Lager	3	83527247	86419536	rs76084961	G	T	156958	0.6225	-0.028366	0.00370377	1.92e-14	rs76084961	rs76084961	CADM2 Intron
F-Cook flavours	3	83527247	86419536	rs144247499	CAGAT	C	153323	0.6274	-0.101868	0.01236	1.7e-16	rs144247499	rs144247499	CADM2 Intron
F-Strong flavours	3	83527247	86419536	rs144247499	CAGAT	C	153924	0.6274	-0.0656714	0.00938425	2.6e-12	rs144247499	rs144247499	CADM2 Intron
F-Learned	3	83527247	86419536	rs7652683	C	T	156639	0.65	-0.091138	0.00974928	8.92e-21	rs12629607	rs12629607	CADM2 Intron
Onion	3	83527247	86419536	rs34829701	TA	T	159518	0.3315	0.0269218	0.00380789	1.58e-12	rs34829701	rs34829701	CADM2 Intron
F-Salty	3	83527247	86419536	rs9876378	A	G	156509	0.3757	0.0723664	0.0125987	9.25e-09	rs9870384	rs9870384	CADM2 Intron
F-Fat/Salt	3	83527247	86419536	rs12714629	C	T	156621	0.2272	0.0268281	0.00426408	3.14e-10	rs12714629	rs12714629	CADM2 Intron
F-Savoury	3	83527247	86419536	rs12629607	C	T	157915	0.65	-0.105388	0.0120849	2.77e-18	rs12629607	rs12629607	CADM2 Intron
Oranges	3	83527247	86419536	rs770757694	G	GCACACT	159458	0.6114	-0.0325913	0.00370036	1.34e-18	rs770757694	rs770757694	CADM2
F-Sea food	3	83527247	86419536	rs76084961	G	T	156740	0.6228	-0.0886211	0.0102395	4.94e-18	rs76084961	rs76084961	CADM2 Intron
F-Glutamates	3	84949552	86500762	3:85754176_AT_A	A	AT	159473	0.2467	-0.0940486	0.0168674	2.46e-08	3:85754176_AT_A	3:85754176_AT_A	CADM2
Fatty foods	3	84949552	86500762	rs57401290	GGTGTGT	G	159481	0.56	-0.0261073	0.00374883	3.36e-12	3:85536789_AGAG_A	rs62250717	CADM2 Intron
Shellfish	3	84949552	86500762	rs748919689	C	CA	155491	0.6259	-0.0336134	0.00371968	1.69e-19	rs748919689	rs748919689	CADM2
F-Cheese	3	84949552	86500762	rs9814516	T	G	156734	0.2376	0.0790744	0.013735	8.56e-09	rs9814516	rs9814516	CADM2 Intron
F-Fish	3	84949552	86500762	rs12629607	C	T	155344	0.65	-0.0943777	0.0106501	7.88e-19	3:85538893_CGT_C	rs726610	CADM2 Intron
Herring	3	84949552	86500762	3:85538893_CGT_C	C	CGT	150609	0.6482	-0.0342223	0.0038217	3.51e-19	3:85538893_CGT_C	rs726610	CADM2 Intron
Lamb	3	84949552	86500762	rs76395182	G	T	158453	0.3529	-0.0237917	0.00376339	2.61e-10	3:85536789_AGAG_A	rs62250717	CADM2 Intron
Mackerel	3	84949552	86500762	3:85538893_CGT_C	C	CGT	156695	0.6489	-0.0306699	0.00374717	2.8e-16	3:85538893_CGT_C	rs726610	CADM2 Intron
Sardines	3	84949552	86500762	rs113979048	G	A	157340	0.65	-0.0302549	0.00378293	1.32e-15	3:85538893_CGT_C	rs726610	CADM2 Intron
F-Alcohol	3	84949552	86500762	3:85617919_ATT_A	A	ATT	157286	0.6305	-0.104826	0.0128745	3.88e-16	3:85538893_CGT_C	rs726610	CADM2 Intron
Lemons	3	84949552	86500762	rs138246680	CATTAT	C	159451	0.6456	-0.0216414	0.00373098	6.66e-09	3:85538893_CGT_C	rs726610	CADM2 Intron
F-Coffee/Alcohol	3	84949552	86500762	rs1375547	A	G	158095	0.2177	0.115329	0.0164417	2.31e-12	3:85538893_CGT_C	rs726610	CADM2 Intron
Liver	3	84949552	86500762	rs66632973	T	A	158306	0.7185	-0.091338	0.012544	3.35e-13	rs66632973	rs66632973	CADM2 Intron
Aubergine	3	84949552	86500762	rs73141532	G	T	152291	0.4526	-0.021639	0.00370283	5.13e-09	rs73141532	rs73141532	CADM2 Intron
F-Wine	3	84949552	86500762	rs3887138	T	G	158478	0.2272	0.0255533	0.00423909	1.66e-09	rs3887138	rs3887138	CADM2 Intron
Coriander	3	84949552	86500762	rs200739311	C	T	154301	0.6193	-0.0238361	0.00383843	5.35e-10	rs200739311	rs200739311	CADM2 Intron
Smoked fish	3	84949552	86500762	rs4856591	G	T	158149	0.6162	-0.0251715	0.00372555	1.44e-11	3:85538893_CGT_C	rs726610	CADM2 Intron
F-Beer	3	84949552	86500762	rs148921522	TTAAC	T	156030	0.6232	-0.124314	0.0152774	4.05e-16	3:85538893_CGT_C	rs726610	CADM2 Intron
Red wine	3	84949552	86500762	rs3887138	T	G	158425	0.2272	0.023954	0.00426891	2.02e-08	rs3887138	rs3887138	CADM2 Intron
Bitter ale	3	84949552	86500762	rs2163971	C	T	155103	0.5525	-0.0240256	0.00362826	3.59e-11	3:85538893_CGT_C	rs726610	CADM2 Intron
Grapefruit	3	84949552	86500762	rs148005371	TTG	T	157662	0.6267	-0.0230011	0.00369699	4.96e-10	rs148005371	rs148005371	CADM2 Intron
Prawns	3	84949552	86500762	rs4856591	G	T	157990	0.6161	-0.0256752	0.00372764	5.74e-12	rs4856591	rs4856591	CADM2 Intron
F-Fruit	3	84949552	86500762	rs148005371	TTG	T	159218	0.6269	-0.0785007	0.0115706	1.16e-11	rs148005371	rs148005371	CADM2 Intron
F-Vegetarian	3	84949552	86500762	rs57401290	GGTGTGT	G	159098	0.56	-0.0696779	0.0111808	4.61e-10	rs57401290	rs57401290	CADM2 Intron
Kiwi	3	84949552	86500762	rs5850688	GT	G	157218	0.5195	-0.0250848	0.00380589	4.42e-11	rs5850688	rs5850688	CADM2 Intron
BBQ grilled meat	3	84949552	86500762	rs76395182	G	T	158387	0.3528	-0.0255324	0.00376449	1.22e-11	3:85536789_AGAG_A	rs62250717	CADM2 Intron
F-Highly palatable	3	84949552	86500762	rs76395182	G	T	158666	0.3529	-0.0239819	0.00371285	1.05e-10	3:85536789_AGAG_A	rs62250717	CADM2 Intron
Red meat	3	84949552	86500762	3:85536789_AGAG_A	A	AGAG	158624	0.3707	-0.0205222	0.00368145	2.5e-08	3:85536789_AGAG_A	rs62250717	CADM2 Intron
F-Fatty dairy	3	84949552	86500762	rs7652808	G	T	159335	0.65	-0.0777122	0.0139469	2.52e-08	3:85538893_CGT_C	rs726610	CADM2 Intron
Beef steak	3	84949552	86500762	rs62250717	G	C	158442	0.3699	-0.0201575	0.00367601	4.2e-08	3:85536789_AGAG_A	rs62250717	CADM2 Intron
F-Meat	3	84949552	86500762	rs76395182	G	T	158509	0.3529	-0.0834494	0.0125396	2.84e-11	3:85536789_AGAG_A	rs62250717	CADM2 Intron
Pork chops	3	84949552	86500762	rs62250717	G	C	158434	0.3699	-0.0236552	0.0036763	1.27e-10	3:85536789_AGAG_A	rs62250717	CADM2 Intron
F-Savoury caloric	3	84949552	86500762	rs76395182	G	T	158684	0.3529	-0.071549	0.0120365	2.78e-09	3:85536789_AGAG_A	rs62250717	CADM2 Intron
F-Cooking vegetables	3	84949552	86500762	rs761435383	G	GT	158645	0.7481	-0.0852858	0.0127836	2.53e-11	rs761435383	rs761435383	LOC102723364
Cauliflower	3	84949552	86500762	rs1170216	G	A	159496	0.9022	-0.0357948	0.00600344	2.5e-09	rs1170216	rs1170216	CADM2 160359
Capers	3	87632925	87850667	3:87778704_GA_G	G	GA	140886	0.2387	-0.0248039	0.00446387	2.78e-08	3:87778704_GA_G	3:87778704_GA_G	HTR1F
F-Sea food	3	89451721	89474553	3:89474553_GT_G	G	GT	156740	0.3783	0.0559117	0.0102336	4.67e-08	3:89474553_GT_G	3:89474553_GT_G	EPHA3
Liver	3	95103887	95692292	rs9824344	A	G	158306	0.332	-0.062879	0.010785	5.56e-09	rs9824344	rs9824344	LOC255025 687691
F-Fat/Salt	3	107237696	107419996	rs329922	A	G	156621	0.3841	-0.0204174	0.00367315	2.72e-08	rs329922	rs329922	BBX Intron
F-Strong flavours	3	114435975	115219766	rs58781322	CAT	C	153924	0.5318	0.061281	0.00909292	1.59e-11	rs58781322	rs58781322	GAP43 141417
Black olives	3	114435975	115219766	rs58781322	CAT	C	156251	0.5318	0.0200427	0.00358427	2.27e-08	rs58781322	rs58781322	GAP43 141417
F-Cook flavours	3	114435975	115219766	rs6438260	C	T	153323	0.5673	0.0676752	0.0120622	2.02e-08	rs58781322	rs58781322	GAP43 141417
F-Strong vegetables	3	114435975	115219766	rs56933582	C	T	147344	0.0932	0.0987657	0.0165762	2.55e-09	rs56933582	rs56933582	ZBTB20 Intron
F-Learned	3	114435975	115219766	rs9817162	T	C	156639	0.5667	0.0583084	0.0093841	5.18e-10	rs58781322	rs58781322	GAP43 141417
Blue cheese	3	114435975	115219766	rs1392262	A	G	157457	0.5269	-0.0195797	0.00357405	4.32e-08	rs58781322	rs58781322	GAP43 141417
F-Sharp flavour	3	114435975	115219766	rs62263063	G	A	152547	0.5329	0.0541078	0.00891879	1.31e-09	rs58781322	rs58781322	GAP43 141417
Green olives	3	114435975	115219766	rs757393201	C	CA	156731	0.514	0.0215293	0.00358447	1.92e-09	rs58781322	rs58781322	GAP43 141417
F-Sharp flavour	3	117310938	117997499	rs1093462	T	C	152547	0.919	0.0929778	0.0163092	1.19e-08	rs1093462	rs1093462	IGSF11 871721
F-Capsicum	3	117310938	117997499	rs13101107	C	T	157390	0.5978	0.0592007	0.010807	4.3e-08	rs13101107	rs13101107	IGSF11 799806
Herring	3	118219169	118402091	rs9862451	G	C	150609	0.669	-0.0252276	0.003875	7.58e-11	rs9836543	rs9836543	IGSF11 227927
F-Small fish	3	118219169	118402091	rs6789291	C	A	150746	0.6678	-0.0715864	0.0106129	1.53e-11	rs9836543	rs9836543	IGSF11 227927
F-Fish	3	118219169	118402091	rs9836543	A	G	155344	0.6562	-0.0686038	0.0106955	1.42e-10	rs9836543	rs9836543	IGSF11 227927
Mackerel	3	118219169	118402091	rs4528931	G	C	156695	0.657	-0.0206055	0.00376835	4.57e-08	rs9836543	rs9836543	IGSF11 227927
Sardines	3	118219169	118402091	rs6789291	C	A	157340	0.6678	-0.0228934	0.00379026	1.56e-09	rs9836543	rs9836543	IGSF11 227927
Shellfish	3	118219169	118402091	rs62273284	T	C	155491	0.3791	-0.024334	0.00380511	1.64e-10	rs9836543	rs9836543	IGSF11 227927
F-Sea food	3	118219169	118402091	rs62273284	T	C	156740	0.3792	-0.0643915	0.0102289	3.07e-10	rs9836543	rs9836543	IGSF11 227927
F-Learned	3	134139460	134360579	rs6791295	G	A	156639	0.3648	0.0559233	0.00966008	7.08e-09	rs6791295	rs6791295	MIR4788 Intron
Sweet coffee drinks	3	142903184	142959686	rs138460677	T	A	148801	0.0086	0.113605	0.0205743	3.38e-08	rs138460677	rs138460677	SLC9A9 24376
Ketchup	3	144982584	145339457	rs140779100	TTATAGTTTTATAA	T	159380	0.2503	0.0234982	0.00414004	1.4e-08	rs140779100	rs140779100	PLOD2 513109
Strawberries	3	147612707	147613651	rs12636845	C	T	159446	0.3545	0.030065	0.005309	1.5e-08	rs12636845	rs12636845	ZIC1 478200
F-Savoury	3	155182885	155385176	rs115353622	T	G	157915	0.0489	-0.160774	0.0267298	1.8e-09	rs115353622	rs115353622	PLCH1 Intron
Mackerel	3	157169652	157576580	rs5853804	CTATTTATT	C	156695	0.7859	0.0244445	0.00443696	3.62e-08	rs5853804	rs5853804	C3orf55 244787
Vinegar	3	158050196	158211291	3:158179786_GA_G	G	GA	159565	0.3877	0.020291	0.00367468	3.38e-08	3:158179786_GA_G	3:158179786_GA_G	RSRC1
Ham	3	161142745	161406642	3:161146849_GT_G	G	GT	158550	0.3316	0.0213169	0.00381254	2.28e-08	3:161146849_GT_G	3:161146849_GT_G	LINC02067
Porridge	3	161698404	161876562	3:161839791_TAATAATAATAAA_T	T	TAATAATAATAAA	159122	0.1498	-0.0298257	0.00535594	2.59e-08	3:161839791_TAATAATAATAAA_T	3:161839791_TAATAATAATAAA_T	OTOL1
Gherkins	3	162243751	163227745	rs11926783	T	C	156020	0.1572	-0.0314062	0.0049273	1.87e-10	rs11926783	rs11926783	LOC647107 513552
Porridge	3	162243751	163227745	3:162490815_AAAAT_A	A	AAAAT	159122	0.3851	0.0278134	0.00365983	3.01e-14	3:162490815_AAAAT_A	rs150219	LOC647107 400457
F-Cake/Biscuits	3	162243751	163227745	rs206269	A	G	159522	0.3029	0.0766274	0.0119878	1.64e-10	rs206272	rs206272	LOC647107 267441
F-Healthy breakfast	3	162243751	163227745	rs206309	A	G	143879	0.382	0.0972623	0.0135476	7.01e-13	rs206272	rs206272	LOC647107 267441
Biscuits	3	162243751	163227745	rs113315321	GAC	G	159527	0.3091	0.0233123	0.00392921	2.99e-09	rs206272	rs206272	LOC647107 267441
Cake	3	162243751	163227745	rs206269	A	G	159518	0.3029	0.0246286	0.0038566	1.74e-10	rs206272	rs206272	LOC647107 267441
F-Healthy	3	162243751	163227745	rs206274	G	A	150899	0.3028	0.0869207	0.015792	3.71e-08	rs206272	rs206272	LOC647107 267441
Globe artichoke	3	172816735	172816735	rs554449305	TCAAC	T	115868	0.8316	-0.0425067	0.00757201	1.99e-08	rs554449305	rs554449305	SPATA16
Vinegar	3	183627089	183818511	rs7627615	A	G	159565	0.5916	-0.031124	0.00359654	5.12e-18	rs7627615	rs7627615	HTR3E Non-synonimous
F-Highly palatable	3	183627089	183818511	rs545167336	GTT	G	158666	0.3593	-0.0204793	0.00369819	3.07e-08	rs545167336	rs545167336	ABCC5
F-Healthy	3	196013318	196233136	rs11708136	T	C	150899	0.3912	-0.0886418	0.0148695	2.5e-09	rs11708136	rs11708136	UBXN7 Intron
F-Cook flavours	4	2935618	3273010	rs362307	T	C	153323	0.0737	-0.12687	0.0228863	2.96e-08	rs362307	rs362307	HTT U3
Green olives	4	7541996	7609752	4:7567553_GTGATGA_G	G	GTGATGA	156731	0.2389	0.0255447	0.00431973	3.38e-09	4:7567553_GTGATGA_G	4:7567553_GTGATGA_G	SORCS2
Grapefruit	4	30766747	30974021	rs200330883	C	T	157662	0.3948	-0.0209483	0.00370918	1.65e-08	rs200330883	rs200330883	PCDH7 Intron
F-Strong vegetables	4	31156771	31156771	4:31156771_CACAT_C	C	CACAT	147344	0.2583	-0.0602748	0.0110096	4.38e-08	4:31156771_CACAT_C	4:31156771_CACAT_C	PCDH7
F-Sharp flavour	4	32162782	32260388	rs66983974	T	A	152547	0.3517	0.0523269	0.00931879	1.96e-08	rs66983974	rs66983974	PCDH7 1074756
Shellfish	4	32683582	32829164	rs6845984	T	C	155491	0.2438	-0.0245598	0.00418715	4.51e-09	rs6845984	rs6845984	PCDH7 1636799
F-Sea food	4	32683582	32829164	rs7682682	G	C	156740	0.2421	-0.0640183	0.011586	3.29e-08	rs6845984	rs6845984	PCDH7 1636799
Turnip	4	38688637	38816338	rs5743618	A	C	155376	0.2315	-0.026098	0.00422629	6.66e-10	rs5743618	rs5743618	TLR1 Non-synonimous
Crisps	4	38856832	39440495	rs28712821	A	G	159554	0.6025	0.0378448	0.00365012	3.68e-25	rs11940694	rs11940694	KLB Intron
F-Wine	4	38856832	39440495	4:39415924_GAA_G	G	GAA	158478	0.6003	0.0228734	0.00362611	2.83e-10	rs11940694	rs11940694	KLB Intron
White wine	4	38856832	39440495	rs11940694	G	A	158532	0.6025	0.0205105	0.00366251	2.17e-08	rs11940694	rs11940694	KLB Intron
Red wine	4	38856832	39440495	rs768804723	T	TTAAAAA	158425	0.3744	-0.0204696	0.00370494	3.32e-08	rs11940694	rs11940694	KLB Intron
Tinned tuna	4	44582487	44840802	rs60018658	G	A	158261	0.1337	-0.0290914	0.00522323	2.57e-08	rs60018658	rs60018658	YIPF7;GNPDA2;GUF1 Intron
Cake	4	46190140	46574185	rs535066	T	G	159518	0.566	-0.020802	0.0035822	6.41e-09	rs535066	rs535066	GABRA2 U3
F-Cheese	4	46190140	46574185	rs76955127	T	G	156734	0.049	-0.147724	0.0270804	4.9e-08	rs76955127	rs76955127	GABRA2 48426
Green olives	4	65711533	65914152	rs13124361	C	T	156731	0.5781	-0.0211945	0.00362435	5.01e-09	rs13124361	rs13124361	LOC401134 Intron
Black olives	4	65711533	65914152	rs2119437	C	T	156251	0.5595	-0.021951	0.00361165	1.25e-09	rs13124361	rs13124361	LOC401134 Intron
Salty foods	4	67792065	68064531	rs752518089	A	AG	159571	0.4143	-0.021209	0.00361996	4.7e-09	rs752518089	rs752518089	LOC105377262
Red wine	4	67792065	68064531	rs759387670	A	AGATT	158425	0.6935	0.0222628	0.00386441	8.43e-09	rs759387670	rs759387670	LOC105377262
F-Wine	4	67792065	68064531	rs759387670	A	AGATT	158478	0.6937	0.0215524	0.00385346	2.23e-08	rs759387670	rs759387670	LOC105377262
F-Learned	4	90629465	90912225	rs6841352	T	G	156639	0.4615	-0.0546389	0.00932792	4.7e-09	rs6841352	rs6841352	SNCA 22207
F-Fruit	4	91123874	91282708	rs9759809	C	A	159218	0.3656	-0.0641205	0.0116194	3.42e-08	rs9759809	rs9759809	FAM190A Intron
F-Small fish	4	92166437	92214379	rs4547767	A	G	150746	0.4519	0.0574013	0.0100438	1.1e-08	rs4547767	rs4547767	FAM190A Intron
White wine	4	99528174	100885120	rs1229984	C	T	158532	0.9744	0.135868	0.0111711	5.51e-34	rs1229984	rs1229984	ADH1B Non-synonimous
Red wine	4	99528174	100885120	rs1229984	C	T	158425	0.9744	0.127652	0.0111753	3.5e-30	rs1229984	rs1229984	ADH1B Non-synonimous
F-Wine	4	99528174	100885120	rs1229984	C	T	158478	0.9745	0.153736	0.0112681	2.21e-42	rs1229984	rs1229984	ADH1B Non-synonimous
F-Alcohol	4	99528174	100885120	rs1229984	C	T	157286	0.9745	0.425957	0.0394223	3.26e-27	rs1229984	rs1229984	ADH1B Non-synonimous
Lager	4	99528174	100885120	rs1229984	C	T	156958	0.9745	0.0658559	0.0112464	4.79e-09	rs1229984	rs1229984	ADH1B Non-synonimous
F-Beer	4	99528174	100885120	rs1229984	C	T	156030	0.9745	0.328492	0.0469631	2.66e-12	rs1229984	rs1229984	ADH1B Non-synonimous
F-Coffee/Alcohol	4	99528174	100885120	rs1229984	C	T	158095	0.9745	0.322925	0.043043	6.27e-14	rs1229984	rs1229984	ADH1B Non-synonimous
Bitter ale	4	99528174	100885120	rs1229984	C	T	155103	0.9745	0.0659687	0.0113008	5.33e-09	rs1229984	rs1229984	ADH1B Non-synonimous
F-Salad vegetables	4	102464510	103388441	rs13135092	G	A	159432	0.0811	0.119003	0.020514	6.59e-09	rs13135092	rs13135092	SLC39A8 Non-synonimous
F-Vegetarian	4	102464510	103388441	rs13135092	G	A	159098	0.0811	0.142895	0.0203305	2.09e-12	rs13135092	rs13135092	SLC39A8 Non-synonimous
Vegetables	4	102464510	103388441	rs13107325	T	C	159475	0.0726	0.037435	0.00684467	4.54e-08	rs13135092	rs13135092	SLC39A8 Non-synonimous
F-Cooking vegetables	4	102464510	103388441	rs13135092	G	A	158645	0.0811	0.145582	0.0203284	7.98e-13	rs13135092	rs13135092	SLC39A8 Non-synonimous
Brussel sprouts	4	102464510	103388441	rs13107325	T	C	159493	0.0726	0.0414525	0.00684336	1.41e-09	rs13135092	rs13135092	SLC39A8 Non-synonimous
Diet fizzy drinks	4	102464510	103388441	rs13107325	T	C	157017	0.0726	0.0464926	0.00689827	1.62e-11	rs13135092	rs13135092	SLC39A8 Non-synonimous
Cabbage	4	102464510	103388441	rs13135092	G	A	159516	0.0811	0.0370587	0.00653153	1.42e-08	rs13135092	rs13135092	SLC39A8 Non-synonimous
Cauliflower	4	102464510	103388441	rs13135092	G	A	159496	0.0811	0.0373879	0.00653256	1.06e-08	rs13135092	rs13135092	SLC39A8 Non-synonimous
Vinegar	4	102464510	103388441	rs35225200	C	A	159565	0.0811	0.0402108	0.00668474	1.82e-09	rs13135092	rs13135092	SLC39A8 Non-synonimous
F-Dessert	4	105851807	106410855	rs17508338	A	T	159398	0.0802	-0.125657	0.0221582	1.42e-08	rs17508338	rs17508338	PPA2 Intron
F-Coffee/Alcohol	4	105851807	106410855	rs2726513	T	G	158095	0.4082	-0.0978636	0.0138046	1.35e-12	rs2726513	rs2726513	TET2 10482
F-Strong flavours	4	105851807	106410855	rs1391438	C	T	153924	0.6862	-0.0591719	0.00977865	1.44e-09	rs9884984	rs9884984	TET2 Intron
F-Learned	4	105851807	106410855	rs1391438	C	T	156639	0.6862	-0.0561824	0.0100219	2.07e-08	rs2726513	rs2726513	TET2 10482
F-Alcohol	4	105851807	106410855	rs2726513	T	G	157286	0.4082	-0.0837425	0.0126434	3.51e-11	rs2726513	rs2726513	TET2 10482
Whisky	4	105851807	106410855	rs2726478	A	T	156904	0.414	-0.0209632	0.00362539	7.4e-09	rs2726513	rs2726513	TET2 10482
F-Strong alcohol	4	105851807	106410855	rs2647266	G	A	157348	0.4149	-0.0823978	0.0144692	1.24e-08	rs2726513	rs2726513	TET2 10482
F-Strong vegetables	4	105851807	106410855	rs9884984	A	G	147344	0.6578	-0.0586304	0.0101569	7.81e-09	rs9884984	rs9884984	TET2 Intron
Bitter ale	4	105851807	106410855	rs2726513	T	G	155103	0.4082	-0.0204146	0.00368255	2.98e-08	rs2726513	rs2726513	TET2 10482
Broad beans	4	136048622	136234581	rs76441829	T	C	158921	0.1664	-0.0277372	0.00482928	9.32e-09	rs76441829	rs76441829	PABPC4L 1001969
F-Cook flavours	4	137063400	137206602	rs66889111	T	G	153323	0.3634	-0.0685781	0.012424	3.39e-08	rs66889111	rs66889111	PCDH18 1233470
F-Savoury	4	137063400	137206602	rs144830434	CAT	C	157915	0.6281	-0.0672195	0.0119271	1.74e-08	rs66889111	rs66889111	PCDH18 1233470
Shellfish	4	139384472	139549025	rs142605378	A	G	155491	0.1742	-0.0268503	0.00472308	1.34e-08	rs78431265	rs78431265	SLC7A11 241862
F-Sea food	4	139384472	139549025	rs78431265	C	T	156740	0.1676	-0.0731775	0.0132872	3.64e-08	rs78431265	rs78431265	SLC7A11 241862
F-Salty	4	152544695	153007480	rs750090	C	T	156509	0.3565	-0.0787686	0.0127391	6.28e-10	rs7678319	rs7678319	PET112 230610
F-Learned	4	152544695	153007480	rs7655455	T	C	156639	0.6622	0.0672686	0.00983193	7.82e-12	rs7678319	rs7678319	PET112 230610
Curry	4	152544695	153007480	rs773309979	C	CT	159259	0.2693	-0.0219545	0.00400335	4.18e-08	rs7678319	rs7678319	PET112 230610
Fatty foods	4	152544695	153007480	rs6823140	A	T	159481	0.2494	-0.0239767	0.00410402	5.19e-09	rs7678319	rs7678319	PET112 230610
Salami	4	152544695	153007480	rs1385782	A	C	154673	0.2062	-0.0278582	0.004446	3.75e-10	rs7678319	rs7678319	PET112 230610
Salty foods	4	152544695	153007480	rs7678319	G	A	159571	0.2942	-0.0228544	0.00392	5.58e-09	rs7678319	rs7678319	PET112 230610
F-Fat/Salt	4	152544695	153007480	rs1425397	A	G	156621	0.3364	-0.025902	0.00378106	7.36e-12	rs7678319	rs7678319	PET112 230610
F-Capsicum	4	152544695	153007480	rs773309979	C	CT	157390	0.2694	-0.0706345	0.0119444	3.35e-09	rs7678319	rs7678319	PET112 230610
Spicy foods	4	152544695	153007480	rs7678319	G	A	159503	0.2942	-0.0216779	0.00392121	3.26e-08	rs7678319	rs7678319	PET112 230610
F-Cheese	4	152544695	153007480	rs1425397	A	G	156734	0.3364	-0.0733339	0.0123727	3.08e-09	4:152937088_CT_C	rs1425397	FBXW7 257620
Blue cheese	4	152544695	153007480	4:152937088_CT_C	C	CT	157457	0.2922	-0.0245151	0.00399259	8.32e-10	4:152937088_CT_C	rs1425397	FBXW7 257620
F-Sharp flavour	4	159852088	159929446	rs7664271	G	C	152547	0.6625	0.0540079	0.009411	9.53e-09	rs7664271	rs7664271	C4orf45 Intron
F-Cake/Biscuits	4	170932201	171002496	rs13133562	T	C	159522	0.2594	0.0703217	0.0125663	2.19e-08	rs13124601	rs13124601	AADAT 12922
F-Dessert	4	170932201	171002496	rs13133562	T	C	159398	0.2594	0.0777068	0.013729	1.51e-08	rs13124601	rs13124601	AADAT 12922
F-Milky sweets	4	170932201	171002496	rs13147890	A	G	159393	0.2552	0.0852816	0.014592	5.08e-09	rs13124601	rs13124601	AADAT 12922
F-Fish	4	189058629	189094670	rs28618669	T	C	155344	0.778	0.0685684	0.0122238	2.03e-08	rs28618669	rs28618669	TRIML1 15144
Bitter ale	5	9619554	9692938	rs112065280	C	T	155103	0.17	-0.0373997	0.00477388	4.82e-15	rs2234233	rs2234233	TAS2R1 Non-synonimous
Lager	5	9619554	9692938	5:9633397_GTGTGTATATTATA_G	G	GTGTGTATATTATA	156958	0.1571	-0.0357703	0.00502377	1.11e-12	rs2234233	rs2234233	TAS2R1 Non-synonimous
F-Beer	5	9619554	9692938	5:9633397_GTGTGTATATTATA_G	G	GTGTGTATATTATA	156030	0.1572	-0.182754	0.020339	2.58e-19	rs2234233	rs2234233	TAS2R1 Non-synonimous
F-Strong alcohol	5	9619554	9692938	rs17271790	T	G	157348	0.1635	0.107611	0.0192777	2.38e-08	rs2234233	rs2234233	TAS2R1 Non-synonimous
F-Sharp flavour	5	19573548	19913994	rs554391494	CA	C	152547	0.4557	-0.0499107	0.00893476	2.32e-08	rs554391494	rs554391494	CDH18
Tomatoes	5	22471208	22656527	rs268991	C	A	159419	0.5383	-0.019551	0.00355914	3.96e-08	rs268991	rs268991	CDH12 Intron
F-Fat/Salt	5	50582954	50820910	rs200354457	T	A	156621	0.2429	0.023078	0.00416644	3.04e-08	rs200354457	rs200354457	ISL1 37499
Add salt to food	5	51272756	51428358	rs562524786	T	C	159450	0.2043	-0.0311514	0.00458913	1.17e-11	rs373476518	rs373476518	LOC105378961
Salty foods	5	51272756	51428358	rs562524786	T	C	159571	0.2043	-0.0251069	0.00458771	4.46e-08	rs373476518	rs373476518	LOC105378961
Sweet coffee drinks	5	62549141	62915638	rs4615256	G	A	148801	0.4722	0.020784	0.00367966	1.65e-08	rs4615256	rs4615256	HTR1A 553954
Pollock	5	68273754	68374748	rs4976198	G	A	130936	0.4588	0.0217158	0.00393207	3.36e-08	rs4976198	rs4976198	SLC30A5 25668
F-Fatty dairy	5	86989030	88441116	rs575257489	TA	T	159335	0.2391	-0.100534	0.0155971	1.15e-10	5:87324990_TTC_T	rs710360	TMEM161B 163620
Cheesecake	5	86989030	88441116	5:87324990_TTC_T	T	TTC	159246	0.7743	0.0276133	0.00433473	1.92e-10	5:87324990_TTC_T	rs710360	TMEM161B 163620
Porridge	5	86989030	88441116	rs1593062	C	T	159122	0.2117	0.0257009	0.00438534	4.64e-09	rs1593062	rs1593062	TMEM161B 244725
Dairy products	5	86989030	88441116	rs710360	G	C	159365	0.248	-0.038597	0.006602	5.07e-09	5:87324990_TTC_T	rs710360	TMEM161B 163620
Gherkins	5	86989030	88441116	rs10474277	G	A	156020	0.1173	0.0311687	0.00560475	2.7e-08	rs10474277	rs10474277	LOC100505894 Intron
Smoked fish	5	86989030	88441116	rs12653396	A	T	158149	0.5676	-0.0197699	0.00362595	4.99e-08	rs1671542	rs1671542	MEF2C Intron
Mayonnaise	5	86989030	88441116	rs710361	T	C	159361	0.2637	-0.0223738	0.004059	3.57e-08	5:87324990_TTC_T	rs710360	TMEM161B 163620
Chilli pepper	5	86989030	88441116	rs6882046	G	A	157484	0.2676	0.0231341	0.00406731	1.32e-08	rs1671542	rs1671542	MEF2C Intron
F-Alcohol	5	86989030	88441116	rs1671542	T	C	157286	0.5296	0.107512	0.0124508	5.87e-18	rs1671542	rs1671542	MEF2C Intron
Crisps	5	86989030	88441116	rs4916723	C	A	159554	0.4222	-0.026719	0.0036304	1.88e-13	rs7706932	rs7706932	LOC100505894 19260
Whisky	5	86989030	88441116	5:88175199_TTA_T	T	TTA	156904	0.4769	0.0252984	0.00358012	1.63e-12	rs1671542	rs1671542	MEF2C Intron
F-Beer	5	86989030	88441116	rs10462334	T	G	156030	0.3649	-0.0838967	0.0153784	4.88e-08	rs1671542	rs1671542	MEF2C Intron
F-Salty	5	86989030	88441116	rs12653396	A	T	156509	0.5676	-0.0767047	0.0123163	4.73e-10	rs1671542	rs1671542	MEF2C Intron
F-Strong alcohol	5	86989030	88441116	rs1671542	T	C	157348	0.5296	0.100824	0.0142836	1.68e-12	rs1671542	rs1671542	MEF2C Intron
F-Coffee/Alcohol	5	86989030	88441116	rs1671542	T	C	158095	0.5296	0.106032	0.0135943	6.2e-15	rs1671542	rs1671542	MEF2C Intron
Cake icing	5	86989030	88441116	rs27721	G	A	159470	0.7416	-0.0230161	0.00407561	1.65e-08	rs27721	rs27721	MEF2C U3
Red wine	5	86989030	88441116	rs1671542	T	C	158425	0.5298	0.0270658	0.00364341	1.14e-13	rs1671542	rs1671542	MEF2C Intron
F-Deep fried	5	86989030	88441116	rs7706932	C	T	158793	0.4381	0.0740257	0.0121868	1.25e-09	rs7706932	rs7706932	LOC100505894 19260
F-Wine	5	86989030	88441116	rs1671542	T	C	158478	0.5296	0.0285934	0.0035588	9.39e-16	rs1671542	rs1671542	MEF2C Intron
Marzipan	5	86989030	88441116	rs71613097	A	ATC	159348	0.4626	-0.0213174	0.00365054	5.28e-09	rs71613097	rs71613097	MEF2C Intron
F-Capsicum	5	86989030	88441116	rs6882046	G	A	157390	0.2674	0.0673181	0.0119726	1.88e-08	rs1671542	rs1671542	MEF2C Intron
F-Learned	5	86989030	88441116	rs1671542	T	C	156639	0.5296	0.0585148	0.00931656	3.37e-10	rs1671542	rs1671542	MEF2C Intron
Bitter foods	5	86989030	88441116	rs71613092	CGT	C	157485	0.5065	-0.0221303	0.0037615	4.05e-09	rs71613092	rs71613092	MEF2C Intron
Spicy foods	5	86989030	88441116	rs6882046	G	A	159503	0.2674	0.0231066	0.00404216	1.11e-08	rs1671542	rs1671542	MEF2C Intron
Raw carrots	5	86989030	88441116	rs2194027	A	T	159303	0.4879	-0.0199026	0.00357705	2.66e-08	rs12653396	rs12653396	LOC645323 Intron
Baked/steam fish	5	86989030	88441116	rs78947682	G	A	158335	0.2512	0.0238527	0.00418395	1.22e-08	rs78947682	rs78947682	LOC645323 Intron
F-Fat/Salt	5	86989030	88441116	rs11372240	GA	G	156621	0.5872	-0.0220044	0.00362854	1.33e-09	rs1671542	rs1671542	MEF2C Intron
Tea without sugar	5	86989030	88441116	rs12653396	A	T	158072	0.5675	-0.0207739	0.00362697	1.03e-08	rs12653396	rs12653396	LOC645323 Intron
White wine	5	87858930	88212253	rs1671542	T	C	158532	0.5298	0.0229001	0.00364256	3.28e-10	rs1671542	rs1671542	MEF2C Intron
Diet fizzy drinks	5	87858930	88212253	rs571054239	AT	A	157017	0.15	0.0287176	0.00523971	4.26e-08	rs6882046	rs6882046	LOC645323 Intron
Curry	5	87858930	88212253	rs6882046	G	A	159259	0.2674	0.0233472	0.00404506	7.9e-09	rs6882046	rs6882046	LOC645323 Intron
Salami	5	87858930	88212253	rs42850	A	G	154673	0.5871	-0.0264441	0.00365724	4.89e-13	rs42850	rs42850	MEF2C U3
Spirits	5	87858930	88212253	rs1671542	T	C	157793	0.5297	0.0201475	0.00365164	3.46e-08	rs1671542	rs1671542	MEF2C Intron
Smoked fish	5	87858930	88212253	rs369890636	CT	C	158149	0.416	-0.0231627	0.00386533	2.09e-09	rs369890636	rs369890636	MEF2C
Fruit	5	92815551	93571190	rs553450800	CA	C	159418	0.1377	0.0346849	0.00523832	3.6e-11	rs553450800	rs553450800	LOC105379087
F-Fruit	5	92815551	93571190	rs553450800	CA	C	159218	0.1377	0.101461	0.0162395	4.16e-10	rs553450800	rs553450800	LOC105379087
Oranges	5	92815551	93571190	rs553450800	CA	C	159458	0.1377	0.0303463	0.00523795	6.94e-09	rs553450800	rs553450800	LOC105379087
Shellfish	5	101944699	102695734	5:102587336_CTT_C	C	CTT	155491	0.3171	0.0215144	0.0038685	2.7e-08	rs782181214	rs782181214	PPIP5K2
Ice cream	5	101944699	102695734	rs158408	A	G	159498	0.3193	-0.0240453	0.00380187	2.56e-10	rs158408	rs158408	GIN1 Non-synonimous
F-Milky sweets	5	101944699	102695734	rs201527548	A	G	159393	0.6235	0.0778993	0.013132	2.99e-09	rs201527548	rs201527548	PAM 62652
Avocadoes	5	101944699	102695734	rs10642392	GT	G	153095	0.3077	0.0247971	0.00395188	3.52e-10	rs782181214	rs782181214	PPIP5K2
F-Strong vegetables	5	101944699	102695734	rs782181214	T	TTTGTTTTTG	147344	0.3021	0.06938	0.0104948	3.82e-11	rs782181214	rs782181214	PPIP5K2
Spinach	5	101944699	102695734	rs26434	T	C	157978	0.6901	-0.0210705	0.00385179	4.51e-08	rs782181214	rs782181214	PPIP5K2
Globe artichoke	5	101944699	102695734	rs187580	G	T	115868	0.2416	0.0284033	0.00486728	5.4e-09	rs782181214	rs782181214	PPIP5K2
F-Sharp flavour	5	101944699	102695734	5:102596167_CTG_C	C	CTG	152547	0.325	0.0528999	0.00950037	2.57e-08	5:102596167_CTG_C	rs28158	C5orf30 U3
Capers	5	105895302	105935123	rs4560534	A	G	140886	0.5346	0.0226609	0.00395549	1.02e-08	rs4560534	rs4560534	EFNA5 793642
F-Fruit	5	106399012	106743893	rs777951847	T	TAGGA	159218	0.6613	-0.0699892	0.0118239	3.23e-09	rs777951847	rs777951847	LINC01950
F-Small fish	5	106399012	106743893	rs148989365	T	C	150746	0.0383	-0.145656	0.0260459	2.24e-08	rs148989365	rs148989365	EFNA5 31912
Blue cheese	5	124856416	124999942	rs58125993	T	A	157457	0.2868	0.0223877	0.00410511	4.96e-08	rs58125993	rs58125993	GRAMD3 729130
Dark chocolate	5	138486543	138733811	rs55709103	CT	C	159469	0.6903	-0.048855	0.008915	4.28e-08	rs55709103	rs55709103	SNHG4 3488
Prawns	5	143518023	144603982	rs1363220	G	A	157990	0.2283	-0.0255873	0.00426752	2.04e-09	rs1363220	rs1363220	KCTD16 Intron
F-Fish	5	143518023	144603982	rs17454163	G	A	155344	0.5159	-0.0660136	0.0101654	8.36e-11	rs570493769	rs570493769	KCTD16
Haddock	5	143518023	144603982	rs570493769	CTT	C	158385	0.5347	0.0223149	0.0035695	4.11e-10	rs570493769	rs570493769	KCTD16
Salmon	5	143518023	144603982	rs768156172	C	CTTT	158673	0.4945	0.0232618	0.00361523	1.27e-10	rs768156172	rs768156172	KCTD16
F-Small fish	5	143518023	144603982	rs369556148	GT	G	150746	0.4918	-0.0571728	0.00999879	1.08e-08	rs140388611	rs140388611	KCTD16 402556
F-Oily Fish	5	143518023	144603982	rs768156172	C	CTTT	158547	0.4945	0.0821192	0.0129833	2.53e-10	rs768156172	rs768156172	KCTD16
Lamb	5	143518023	144603982	rs775767250	A	ACAAACT	158453	0.3275	0.0207797	0.00379338	4.33e-08	rs768156172	rs768156172	KCTD16
Mackerel	5	143518023	144603982	rs140388611	T	C	156695	0.6676	-0.0208229	0.00381387	4.79e-08	rs140388611	rs140388611	KCTD16 402556
Black olives	5	153054326	153734239	rs7709884	A	G	156251	0.1768	0.0271414	0.00474208	1.06e-08	rs7709884	rs7709884	GRIA1 Intron
Green olives	5	153054326	153734239	rs12523051	A	G	156731	0.2811	0.0235625	0.00397992	3.24e-09	rs7709884	rs7709884	GRIA1 Intron
F-Cook flavours	5	153054326	153734239	rs922234	G	C	153323	0.3327	0.0926737	0.0126841	2.75e-13	rs922234	rs922234	GRIA1 Intron
F-Glutamates	5	153054326	153734239	rs12653379	G	A	159473	0.3325	0.0937018	0.0154358	1.28e-09	rs922234	rs922234	GRIA1 Intron
F-Sharp flavour	5	153054326	153734239	rs7709884	A	G	152547	0.1768	0.0655289	0.0116664	1.94e-08	rs922234	rs922234	GRIA1 Intron
F-Savoury	5	153054326	153734239	rs6421143	G	A	157915	0.3333	0.0877304	0.0122287	7.28e-13	rs922234	rs922234	GRIA1 Intron
F-Strong flavours	5	153054326	153734239	rs922234	G	C	153924	0.3327	0.0571033	0.00963028	3.04e-09	rs922234	rs922234	GRIA1 Intron
F-Learned	5	153054326	153734239	rs922234	G	C	156639	0.3327	0.072201	0.00986982	2.57e-13	rs922234	rs922234	GRIA1 Intron
Garlic	5	153054326	153734239	rs9687431	A	G	159386	0.3315	0.0254238	0.00377256	1.62e-11	rs922234	rs922234	GRIA1 Intron
Salad dressing	5	153054326	153734239	rs4368773	A	C	159310	0.6206	-0.0218477	0.00366694	2.58e-09	rs922234	rs922234	GRIA1 Intron
F-Sauces	5	153054326	153734239	rs922234	G	C	158928	0.3327	0.0963212	0.0146553	4.95e-11	rs922234	rs922234	GRIA1 Intron
F-Highly palatable	5	153054326	153734239	rs7712317	C	T	158666	0.1665	0.0271349	0.00476277	1.22e-08	rs922234	rs922234	GRIA1 Intron
F-Deep fried	5	153054326	153734239	rs7712317	C	T	158793	0.1665	0.0990086	0.016231	1.06e-09	rs7712317	rs7712317	GRIA1 33068
Spinach	5	164312850	164785263	5:164619905_AAG_A	A	AAG	157978	0.5628	0.0231373	0.00361254	1.52e-10	5:164619905_AAG_A	rs2052513	MAT2B Intron
Cabbage	5	164312850	164785263	rs17391889	G	C	159516	0.3786	-0.0212252	0.00365625	6.48e-09	5:164619905_AAG_A	rs2052513	MAT2B Intron
Salmon	5	164312850	164785263	rs967168	A	C	158673	0.6233	0.0236196	0.00367755	1.37e-10	rs967168	rs967168	MAT2B Intron
Porridge	5	164312850	164785263	rs34934852	CT	C	159122	0.2596	-0.0239576	0.00412437	6.34e-09	rs34934852	rs34934852	MAT2B 1810905
Broccoli	5	164312850	164785263	rs11749582	T	A	159414	0.3053	-0.0231953	0.00386675	2e-09	rs967168	rs967168	MAT2B Intron
Lamb	5	164312850	164785263	rs4400143	T	C	158453	0.6872	0.0269391	0.00384607	2.52e-12	rs967168	rs967168	MAT2B Intron
Prawns	5	164312850	164785263	rs7713430	T	G	157990	0.5147	0.0225416	0.00356928	2.72e-10	rs967168	rs967168	MAT2B Intron
Sardines	5	164312850	164785263	rs2546503	T	A	157340	0.6279	0.0203791	0.00371457	4.13e-08	rs967168	rs967168	MAT2B Intron
Shellfish	5	164312850	164785263	rs4552632	A	G	155491	0.6175	0.023933	0.00369935	9.92e-11	rs967168	rs967168	MAT2B Intron
F-Fish	5	164312850	164785263	rs967168	A	C	155344	0.6232	0.0721443	0.010484	5.93e-12	rs967168	rs967168	MAT2B Intron
F-Oily Fish	5	164312850	164785263	rs967168	A	C	158547	0.6232	0.0795673	0.0133962	2.86e-09	rs967168	rs967168	MAT2B Intron
F-Sea food	5	164312850	164785263	rs4552632	A	G	156740	0.6174	0.0701014	0.0102118	6.66e-12	rs967168	rs967168	MAT2B Intron
Horseradish/wasabi	5	166067316	166117311	rs60758546	T	A	152847	0.2478	-0.0234392	0.0042323	3.08e-08	rs60758546	rs60758546	ODZ2 610985
Mayonnaise	5	166720792	166846744	rs7724361	G	A	159361	0.5114	-0.0231519	0.00354637	6.71e-11	rs7724361	rs7724361	ODZ2 Intron
Add salt to food	5	170568740	170738836	rs918472	A	G	159450	0.7173	-0.0224038	0.00394558	1.39e-08	rs918472	rs918472	TLX3 U3
Hard cheese	5	172950011	172972535	rs116311751	T	C	159351	0.0479	0.0459202	0.00840402	4.68e-08	rs116311751	rs116311751	LOC285593 34109
Add salt to food	6	9410202	9537078	6:9514143_TTAAA_T	T	TTAAA	159450	0.2412	0.0253548	0.00421511	1.82e-09	6:9514143_TTAAA_T	rs6918689	LOC100506207 628708
Salty foods	6	9410202	9537078	6:9514143_TTAAA_T	T	TTAAA	159571	0.2412	0.0257082	0.00421353	1.07e-09	6:9514143_TTAAA_T	rs6918689	LOC100506207 628708
Raw carrots	6	12093961	12183050	rs3777755	T	C	159303	0.3099	-0.0227695	0.00383414	2.9e-09	rs3777755	rs3777755	HIVEP1 Non-synonimous
Broad beans	6	14716210	14734463	rs11420662	CA	C	158921	0.1809	0.0261651	0.00470488	2.7e-08	rs11420662	rs11420662	JARID2 524274
F-Dessert	6	18713640	19281422	rs12195577	C	T	159398	0.5403	-0.066873	0.012076	3.06e-08	rs12195577	rs12195577	MIR548A1 205573
F-Highly palatable	6	18713640	19281422	rs12195577	C	T	158666	0.5403	-0.0206872	0.00356018	6.22e-09	rs12195577	rs12195577	MIR548A1 205573
Horseradish/wasabi	6	24988105	33443189	rs9257566	T	C	152847	0.1384	-0.0548288	0.00522787	1.06e-25	rs71548379	rs71548379	LOC401242 67267
Capers	6	24988105	33443189	rs3132685	A	G	140886	0.1353	-0.0466461	0.00560355	8.71e-17	rs71548379	rs71548379	LOC401242 67267
F-Sharp flavour	6	24988105	33443189	rs71548379	GA	G	152547	0.1678	-0.11294	0.0119076	2.43e-21	rs71548379	rs71548379	LOC401242 67267
F-Strong flavours	6	24988105	33443189	6:27794727_AC_A	A	AC	153924	0.1325	-0.108501	0.0133829	5.17e-16	rs71548379	rs71548379	LOC401242 67267
Soy milk	6	24988105	33443189	rs3130679	G	A	113425	0.1322	-0.0448822	0.00619884	4.53e-13	rs3130679	rs3130679	C6orf27 Non-synonimous
Avocadoes	6	24988105	33443189	rs185123354	C	T	153095	0.1288	-0.034419	0.00594089	6.94e-09	rs185123354	rs185123354	SLC17A3 Intron
F-Learned	6	24988105	33443189	rs34388845	G	A	156639	0.2125	-0.0752146	0.0113673	3.67e-11	rs71548379	rs71548379	LOC401242 67267
Herring	6	24988105	33443189	6:29972748_ATCTT_A	A	ATCTT	150609	0.2032	-0.0342652	0.00456318	6.06e-14	rs71548379	rs71548379	LOC401242 67267
Mackerel	6	24988105	33443189	rs4486067	C	T	156695	0.1667	-0.0367548	0.00479716	1.88e-14	rs1632926	rs1632926	RNF39;ZNRD1-AS1 Intron
Burn spicy	6	24988105	33443189	rs71548379	GA	G	154046	0.1681	-0.0316444	0.00484427	6.55e-11	rs71548379	rs71548379	LOC401242 67267
Gherkins	6	24988105	33443189	rs9257133	T	C	156020	0.1165	-0.0464802	0.00561323	1.28e-16	rs9257133	rs9257133	LOC401242;TRIM27 Intron
Globe artichoke	6	24988105	33443189	6:29840185_TC_T	T	TC	115868	0.5424	-0.0298039	0.00417517	9.57e-13	rs71548379	rs71548379	LOC401242 67267
Spicy foods	6	24988105	33443189	6:27794727_AC_A	A	AC	159503	0.1326	-0.0342056	0.00523867	6.68e-11	6:27794727_AC_A	rs200999	HIST1H2BN 3810
Aniseed	6	24988105	33443189	rs4947336	A	T	152087	0.1163	-0.0484804	0.00566883	1.27e-17	rs9257133	rs9257133	LOC401242;TRIM27 Intron
F-Strong vegetables	6	24988105	33443189	rs2799081	C	T	147344	0.2851	-0.0683009	0.010674	1.57e-10	rs71548379	rs71548379	LOC401242 67267
F-Capsicum	6	24988105	33443189	rs71548379	GA	G	157390	0.1678	-0.0948887	0.0141806	2.21e-11	rs71548379	rs71548379	LOC401242 67267
Green olives	6	24988105	33443189	rs449186	T	C	156731	0.3404	-0.0275286	0.00402549	8.1e-12	rs449186	rs449186	C4B
F-Cake/Biscuits	6	24988105	33443189	rs385816	A	G	159522	0.1328	0.101757	0.0162323	3.64e-10	rs35741362	rs35741362	NCRNA00240 Intron
F-Savoury caloric	6	24988105	33443189	rs9393688	T	A	158684	0.2641	-0.0779561	0.0130472	2.3e-09	rs9393688	rs9393688	HIST1H2BE Non-synonimous
F-Highly palatable	6	24988105	33443189	rs77735344	T	A	158666	0.0759	-0.0366429	0.00669944	4.51e-08	rs9393688	rs9393688	HIST1H2BE Non-synonimous
Sardines	6	24988105	33443189	rs34391493	C	A	157340	0.1358	-0.0298664	0.00529378	1.71e-08	rs71548379	rs71548379	LOC401242 67267
Curry	6	24988105	33443189	rs188015	A	T	159259	0.1473	-0.0303357	0.00500676	1.4e-09	6:27794727_AC_A	rs200999	HIST1H2BN 3810
Cake	6	24988105	33443189	rs35741362	C	T	159518	0.1407	0.0310278	0.00508466	1.06e-09	rs35741362	rs35741362	NCRNA00240 Intron
Cornflakes	6	24988105	33443189	rs9357004	C	T	159353	0.4879	-0.0229717	0.00353533	8.25e-11	rs9393688	rs9393688	HIST1H2BE Non-synonimous
Sausages	6	24988105	33443189	rs72839449	C	A	158603	0.1937	0.0264848	0.00449797	3.94e-09	rs72839449	rs72839449	POM121L2 Non-synonimous
Sweet foods	6	24988105	33443189	rs2517664	T	C	159527	0.1887	0.0274871	0.00453757	1.41e-09	rs2517664	rs2517664	TRIM31 Intron
Pork chops	6	24988105	33443189	rs2893843	G	A	158434	0.3662	-0.0220411	0.00371433	2.97e-09	rs9393688	rs9393688	HIST1H2BE Non-synonimous
Salad dressing	6	24988105	33443189	rs7741058	A	T	159310	0.7047	0.0259557	0.0038875	2.47e-11	rs7741058	rs7741058	SCAND3 25008
Bacon	6	24988105	33443189	rs10946808	G	A	158551	0.2745	-0.0240731	0.00397814	1.46e-09	rs9393688	rs9393688	HIST1H2BE Non-synonimous
Beef steak	6	24988105	33443189	rs9393688	T	A	158442	0.264	-0.0240917	0.00404917	2.72e-09	rs9393688	rs9393688	HIST1H2BE Non-synonimous
Ham	6	24988105	33443189	rs10946808	G	A	158550	0.2745	-0.0242205	0.00397792	1.17e-09	rs9393688	rs9393688	HIST1H2BE Non-synonimous
Red meat	6	24988105	33443189	rs9393688	T	A	158624	0.264	-0.0230427	0.00404705	1.27e-08	rs9393688	rs9393688	HIST1H2BE Non-synonimous
F-Meat	6	24988105	33443189	rs9393688	T	A	158509	0.2641	-0.08098	0.0135926	2.56e-09	rs9393688	rs9393688	HIST1H2BE Non-synonimous
F-Healthy breakfast	6	24988105	33443189	rs9265179	C	T	143879	0.344	-0.0976188	0.0138583	1.87e-12	rs3130679	rs3130679	C6orf27 Non-synonimous
Lager	6	24988105	33443189	rs764315274	GAGAA	G	156958	0.103	-0.0425383	0.00752991	1.63e-08	rs764315274	rs764315274	OR2W6P
F-Beer	6	24988105	33443189	rs13201294	T	A	156030	0.1302	-0.132746	0.021999	1.6e-09	rs13201294	rs13201294	LOC100507173 101007
Tea with sugar	6	24988105	33443189	rs145623467	A	G	158151	0.0173	0.0804295	0.0137086	4.46e-09	rs145623467	rs145623467	POM121L2 Non-synonimous
F-Caffeinated sweet	6	24988105	33443189	rs145623467	A	G	155986	0.0173	0.288471	0.051624	2.3e-08	rs145623467	rs145623467	POM121L2 Non-synonimous
Vinegar	6	24988105	33443189	rs3131062	A	T	159565	0.182	-0.0286656	0.00458131	3.95e-10	rs3131062	rs3131062	IER3 51234
Chilli pepper	6	24988105	33443189	rs71548379	GA	G	157484	0.1679	-0.028501	0.00479445	2.8e-09	rs71548379	rs71548379	LOC401242 67267
F-Small fish	6	24988105	33443189	rs1632926	G	A	150746	0.2007	-0.0813004	0.0124805	7.31e-11	rs1632926	rs1632926	RNF39;ZNRD1-AS1 Intron
Bitter foods	6	24988105	33443189	rs3129119	G	A	157485	0.2782	-0.0225818	0.00398059	1.43e-08	rs71548379	rs71548379	LOC401242 67267
Coriander	6	24988105	33443189	rs368467810	TTTA	T	154301	0.3572	-0.0248162	0.00418094	2.96e-09	rs764315274	rs764315274	OR2W6P
Aubergine	6	24988105	33443189	6:28214160_AACTGGTG_A	A	AACTGGTG	152291	0.3356	-0.0218342	0.00387671	1.81e-08	6:28214160_AACTGGTG_A	6:28214160_AACTGGTG_A	ZKSCAN4
F-Fish	6	24988105	33443189	6:29840185_TC_T	T	TC	155344	0.5437	-0.0579234	0.0101993	1.35e-08	rs1632926	rs1632926	RNF39;ZNRD1-AS1 Intron
Shellfish	6	24988105	33443189	rs73728611	G	A	155491	0.1216	-0.0562251	0.00565088	2.67e-23	rs73728611	rs73728611	HLA-DQA1 13552
Prawns	6	24988105	33443189	rs35074855	G	C	157990	0.1188	-0.0642512	0.0058561	5.64e-28	rs35074855	rs35074855	HLA-DRB1 Intron
Black olives	6	24988105	33443189	rs3130048	C	T	156251	0.2802	-0.0255202	0.00397788	1.43e-10	rs449186	rs449186	C4B
F-Healthy	6	24988105	33443189	rs2854003	A	G	150899	0.406	-0.085526	0.0147767	7.13e-09	rs2854003	rs2854003	HLA-B 7663
EVO oil	6	24988105	33443189	rs449186	T	C	157343	0.3404	-0.023043	0.00401778	9.8e-09	rs449186	rs449186	C4B
F-Cooking vegetables	6	24988105	33443189	rs28819133	T	C	158645	0.6918	-0.0681826	0.0120183	1.4e-08	rs28819133	rs28819133	HLA-DRB6 Intron
Broad beans	6	24988105	33443189	rs28664826	A	G	158921	0.3898	-0.0217759	0.00392545	2.92e-08	rs28664826	rs28664826	MICB 9745
Beetroot	6	24988105	33443189	rs2508002	C	G	159342	0.4738	-0.0198536	0.0035676	2.65e-08	rs2508002	rs2508002	HLA-B 8784
F-Beans	6	24988105	33443189	rs2904789	T	C	159014	0.5707	-0.0693828	0.012628	3.92e-08	rs2904789	rs2904789	HCG26 11027
F-Sea food	6	24988105	33443189	rs73728611	G	A	156740	0.1217	-0.165682	0.01518	9.83e-28	rs73728611	rs73728611	HLA-DQA1 13552
Kiwi	6	24988105	33443189	rs116309362	C	T	157218	0.0237	-0.112882	0.0123672	7.27e-20	rs116309362	rs116309362	TAP2 U3
Jam	6	24988105	33443189	rs9268644	C	A	159573	0.5472	-0.0227933	0.00354613	1.33e-10	rs9268644	rs9268644	HLA-DRA Intron
F-Cook flavours	6	24988105	33443189	rs449186	T	C	153323	0.3404	-0.0751542	0.0126119	2.54e-09	rs71548379	rs71548379	LOC401242 67267
Biscuits	6	43125761	43258237	rs16896322	G	A	159527	0.1094	0.0312559	0.00569217	4.02e-08	rs16896322	rs16896322	SRF U3
Cream	6	48519944	49030976	rs9367336	A	G	159441	0.1314	0.0310231	0.00525442	3.57e-09	rs9367336	rs9367336	MUT 478503
Oranges	6	51145172	51825622	rs1327259	G	A	159458	0.3865	0.0309977	0.00364909	2.04e-17	rs1775255	rs1775255	PKHD1 207199
Strawberries	6	51145172	51825622	rs2478881	T	C	159446	0.3457	0.028873	0.005291	4.86e-08	rs1775255	rs1775255	PKHD1 207199
F-Fruit	6	51145172	51825622	rs1775255	T	G	159218	0.4783	-0.0930894	0.0112023	9.58e-17	rs1775255	rs1775255	PKHD1 207199
Plain yogurt	6	51145172	51825622	rs9474019	T	C	158675	0.0977	0.0355266	0.00603221	3.91e-09	rs9474019	rs9474019	PKHD1 106413
Fruit	6	51145172	51825622	rs1775255	T	G	159418	0.4783	-0.0274413	0.00355276	1.18e-14	rs1775255	rs1775255	PKHD1 207199
Pears	6	51145172	51825622	rs2504701	A	G	159468	0.4364	0.0217741	0.00358108	1.23e-09	rs1775255	rs1775255	PKHD1 207199
Plums	6	51145172	51825622	rs2504714	A	G	159369	0.2351	0.0306035	0.00417883	2.46e-13	rs1775255	rs1775255	PKHD1 207199
F-Vegetarian	6	51145172	51825622	rs1775255	T	G	159098	0.4783	-0.066341	0.0111104	2.36e-09	rs1775255	rs1775255	PKHD1 207199
F-Cheese	6	51145172	51825622	rs7449794	T	C	156734	0.3905	-0.0698407	0.0119819	5.58e-09	rs7449794	rs7449794	PKHD1 69542
Cake icing	6	54485245	54980576	6:54645835_AAG_A	A	AAG	159470	0.5687	-0.020872	0.00359494	6.45e-09	6:54645835_AAG_A	rs1604672	FAM83B 23298
Sweet foods	6	55067564	55389985	rs148521044	A	C	159527	0.465	-0.0219364	0.00356676	7.81e-10	rs148521044	rs148521044	GFRAL 14239
Apples	6	57281611	58077229	rs370708621	A	G	159515	0.0425	0.0511017	0.00882185	6.98e-09	rs370708621	rs370708621	KHDRBS2
Soft cheese	6	71962414	71962414	rs566919324	CAAAAAAAAAA	C	159253	0.5276	0.0201919	0.0036772	4.02e-08	rs566919324	rs566919324	LOC100132834
F-Alcohol	6	84019824	84414411	rs7773629	C	T	157286	0.711	0.077337	0.0137094	1.69e-08	rs7773629	rs7773629	SNAP91 Intron
Globe artichoke	6	88857320	88857320	rs806374	C	T	115868	0.3401	-0.0241088	0.00438476	3.86e-08	rs806374	rs806374	CNR1 Intron
F-Strong flavours	6	88857320	88857320	rs806374	C	T	153924	0.3417	-0.0534827	0.00956663	2.26e-08	rs806374	rs806374	CNR1 Intron
Plain yogurt	6	91695600	91714695	rs1144168	A	G	158675	0.2523	-0.0226338	0.00410133	3.43e-08	rs1144168	rs1144168	MAP3K7 398692
Dark chocolate	6	96854540	97067047	rs6568392	T	G	159469	0.7812	0.056333	0.009947	1.49e-08	rs6568392	rs6568392	FHL5 Intron
White wine	6	97752902	98791445	6:98316558_TC_T	T	TC	158532	0.3767	0.0214707	0.00371439	7.5e-09	rs772953867	rs772953867	LOC101927314
Whole grain cereals	6	97752902	98791445	rs9490002	A	G	157610	0.4655	0.0201954	0.00360099	2.06e-08	rs772953867	rs772953867	LOC101927314
Coffee max	6	97752902	98791445	rs772953867	A	AT	159006	0.471	0.0204426	0.00356347	9.71e-09	rs772953867	rs772953867	LOC101927314
Croissant	6	97752902	98791445	rs4580876	A	G	158623	0.481	0.0206646	0.00355765	6.35e-09	rs772953867	rs772953867	LOC101927314
Red wine	6	97752902	98791445	rs372106593	GTA	G	158425	0.4515	0.019767	0.00361792	4.69e-08	rs772953867	rs772953867	LOC101927314
F-Alcohol	6	97752902	98791445	rs7767654	G	A	157286	0.4643	0.0734866	0.0124609	3.69e-09	rs772953867	rs772953867	LOC101927314
F-Chocolate/Coffee	6	97752902	98791445	rs772953867	A	AT	158905	0.4709	0.0921005	0.0148261	5.23e-10	rs772953867	rs772953867	LOC101927314
F-Strong vegetables	6	97752902	98791445	rs772953867	A	AT	147344	0.4709	0.0572889	0.00965427	2.96e-09	rs772953867	rs772953867	LOC101927314
F-Wine	6	97752902	98791445	6:98316558_TC_T	T	TC	158478	0.3768	0.023315	0.00366557	2.01e-10	rs772953867	rs772953867	LOC101927314
F-Coffee/Alcohol	6	97752902	98791445	rs1338549	G	T	158095	0.5286	-0.101714	0.0135927	7.26e-14	rs772953867	rs772953867	LOC101927314
Aubergine	6	97752902	98791445	rs772953867	A	AT	152291	0.4713	0.0215848	0.00364153	3.1e-09	rs772953867	rs772953867	LOC101927314
Dried fruit	6	97752902	98791445	rs772953867	A	AT	159258	0.4709	0.020036	0.00356083	1.86e-08	rs772953867	rs772953867	LOC101927314
F-Whole foods	6	97752902	98791445	rs6569187	C	T	157918	0.551	-0.087575	0.0157779	2.85e-08	rs6569187	rs6569187	MIR2113 27397
Ketchup	6	103997289	104163107	rs9322742	G	T	159380	0.3982	0.0210436	0.00362929	6.74e-09	rs9322742	rs9322742	HACE1 1170625
F-Cheese	6	107587201	107916530	rs72943593	G	A	156734	0.0765	-0.121192	0.0219804	3.51e-08	rs72943593	rs72943593	SOBP Intron
Lentil beans	6	107587201	107916530	rs4294042	A	G	159108	0.3999	-0.0198357	0.00363118	4.72e-08	rs4294042	rs4294042	SOBP Intron
Asparagus	6	115383394	115821030	rs11153548	G	A	155886	0.3569	0.0225318	0.00373461	1.63e-09	rs11153548	rs11153548	FRK 611776
Marzipan	6	116185900	116667784	6:116212256_GT_G	G	GT	159348	0.392	-0.0199131	0.00363963	4.49e-08	rs3756772	rs3756772	FRK Non-synonimous
Dark chocolate	6	116185900	116667784	rs6934962	T	C	159469	0.4025	0.045759	0.008376	4.7e-08	rs3756772	rs3756772	FRK Non-synonimous
Soy sauce	6	126659043	127080700	rs59698523	C	T	157246	0.4564	-0.021951	0.00358081	8.82e-10	rs59698523	rs59698523	CENPW Intron
Black olives	6	140196406	141161583	rs12665383	T	C	156251	0.3526	0.0221823	0.0037345	2.88e-09	rs12665383	rs12665383	MIR3668 35232
Green olives	6	140196406	141161583	rs12665383	T	C	156731	0.3527	0.0221308	0.00372723	2.92e-09	rs12665383	rs12665383	MIR3668 35232
Horseradish/wasabi	6	140196406	141161583	rs12665383	T	C	152847	0.3529	0.0235106	0.00377477	4.75e-10	rs12665383	rs12665383	MIR3668 35232
F-Sharp flavour	6	140196406	141161583	rs12665383	T	C	152547	0.3526	0.0668463	0.00931336	7.1e-13	rs12665383	rs12665383	MIR3668 35232
Aniseed	6	140196406	141161583	rs1572671	A	G	152087	0.4662	0.0207695	0.00363496	1.13e-08	rs12665383	rs12665383	MIR3668 35232
F-Sauces	6	153350709	153452133	rs544012575	A	G	158928	0.2845	0.0854645	0.0153023	2.34e-08	rs112545271	rs112545271	RGS17 Intron
F-Dessert	6	153350709	153452133	rs9397585	C	T	159398	0.3399	0.0711904	0.0127045	2.1e-08	rs112545271	rs112545271	RGS17 Intron
F-Highly palatable	6	153350709	153452133	rs112545271	CAA	C	158666	0.2833	0.022701	0.00393714	8.12e-09	rs112545271	rs112545271	RGS17 Intron
Globe artichoke	6	155831498	156012127	rs4870380	T	A	115868	0.2122	-0.0303816	0.00530241	1.01e-08	rs4870380	rs4870380	NOX3 122404
Avocadoes	6	157089510	157404463	rs6912493	G	A	153095	0.1913	-0.0267093	0.00458783	5.87e-09	rs149328785	rs149328785	ARID1B Intron
Globe artichoke	6	157089510	157404463	rs12214204	G	A	115868	0.1695	-0.0317058	0.00554142	1.07e-08	rs149328785	rs149328785	ARID1B Intron
F-Sharp flavour	6	157089510	157404463	rs138727422	GT	G	152547	0.2662	-0.0630148	0.0100667	3.86e-10	rs149328785	rs149328785	ARID1B Intron
F-Strong vegetables	6	157089510	157404463	rs12214204	G	A	147344	0.1699	-0.0734792	0.0128317	1.03e-08	rs149328785	rs149328785	ARID1B Intron
F-Strong flavours	6	157089510	157404463	rs149328785	T	C	153924	0.2682	-0.062453	0.0102404	1.07e-09	rs149328785	rs149328785	ARID1B Intron
Green olives	6	157089510	157404463	rs17342130	G	A	156731	0.2682	-0.022162	0.00403454	3.98e-08	rs149328785	rs149328785	ARID1B Intron
Ketchup	6	163812290	164006012	6:163969365_CTTG_C	C	CTTG	159380	0.557	-0.0202596	0.00357862	1.51e-08	6:163969365_CTTG_C	rs4709722	QKI U3
Marzipan	7	1622775	2106608	rs13239071	A	G	159348	0.3355	-0.0224749	0.00375716	2.24e-09	rs11764677	rs11764677	TFAMP1 10909
Cherries	7	1622775	2106608	rs777436407	G	GGCTGGGA	159373	0.3262	-0.0217307	0.00382168	1.33e-08	rs11764677	rs11764677	TFAMP1 10909
Gherkins	7	1622775	2106608	rs4725299	T	A	156020	0.3383	-0.0212946	0.00378961	1.94e-08	rs11764677	rs11764677	TFAMP1 10909
F-Healthy breakfast	7	1622775	2106608	rs71023342	CT	C	143879	0.3335	-0.0869983	0.0139614	4.62e-10	rs11764677	rs11764677	TFAMP1 10909
F-Fish	7	3315175	3644945	rs2614945	A	T	155344	0.3909	-0.056811	0.0104116	4.86e-08	rs2614945	rs2614945	SDK1 Intron
F-Small fish	7	3315175	3644945	rs35643575	CA	C	150746	0.5457	-0.0550584	0.0100395	4.15e-08	rs2614945	rs2614945	SDK1 Intron
Raw carrots	7	3725704	3792041	rs6969732	T	C	159303	0.1529	0.0280586	0.00493094	1.3e-08	rs6969732	rs6969732	SDK1 Intron
Cake icing	7	5494677	5550805	rs4346902	C	A	159470	0.8748	-0.0301543	0.00535592	1.83e-08	rs4346902	rs4346902	FBXL18 U3
F-Dessert	7	12078396	12493911	rs2043539	A	G	159398	0.4177	-0.0744698	0.0122025	1.04e-09	rs2043539	rs2043539	TMEM106B Non-synonimous
Crisps	7	12078396	12493911	rs10230959	G	A	159554	0.4775	-0.0204428	0.00358135	1.17e-08	rs2043539	rs2043539	TMEM106B Non-synonimous
F-Sauces	7	12078396	12493911	rs2043539	A	G	158928	0.4177	-0.0786382	0.014	1.94e-08	rs2043539	rs2043539	TMEM106B Non-synonimous
F-Highly palatable	7	12078396	12493911	rs2043539	A	G	158666	0.4177	-0.020185	0.00359748	2.01e-08	rs2043539	rs2043539	TMEM106B Non-synonimous
White bread	7	16069311	16403683	rs114072739	A	G	159491	0.0061	-0.14317	0.0258579	3.1e-08	rs114072739	rs114072739	ISPD Intron
Dark chocolate	7	17078766	17545964	rs2106727	G	A	159469	0.634	0.073816	0.008535	5.38e-18	rs6968865	rs6968865	AHR 30427
F-Chocolate/Coffee	7	17078766	17545964	rs6968865	T	A	158905	0.628	0.159374	0.015311	2.25e-25	rs6968865	rs6968865	AHR 30427
Coffee max	7	17078766	17545964	rs6968865	T	A	159006	0.6279	0.0349817	0.00363436	6.5e-22	rs6968865	rs6968865	AHR 30427
Coffee without sugar	7	17078766	17545964	rs6968865	T	A	158240	0.628	0.0223751	0.00364464	8.35e-10	rs6968865	rs6968865	AHR 30427
F-Coffee/Alcohol	7	17078766	17545964	rs58221005	A	G	158095	0.2002	-0.0953307	0.0169567	1.89e-08	rs58221005	rs58221005	AHR 51698
Mackerel	7	18243479	18391557	rs2859972	G	T	156695	0.2426	-0.0249071	0.0041674	2.31e-09	rs2859972	rs2859972	HDAC9 Intron
F-Small fish	7	18243479	18391557	rs2859972	G	T	150746	0.2428	-0.0693476	0.0116581	2.71e-09	rs2859972	rs2859972	HDAC9 Intron
Whole milk	7	18243479	18391557	7:18356717_AAAATAAAT_A	A	AAAATAAAT	159170	0.7102	-0.0221771	0.00398977	2.75e-08	7:18356717_AAAATAAAT_A	7:18356717_AAAATAAAT_A	HDAC9
F-Fat/Salt	7	32925521	32978388	rs7784061	G	A	156621	0.6252	0.0201237	0.00369051	4.96e-08	rs7784061	rs7784061	RP9P Intron
Melon	7	39121548	39297342	rs10275706	A	G	159441	0.2606	0.0234315	0.00404774	7.14e-09	rs10275706	rs10275706	POU6F2 Intron
Eggs	7	42243204	42304852	rs12701951	A	G	159447	0.3668	-0.0201468	0.00368001	4.4e-08	rs7798470	rs7798470	GLI3 18260
F-Fruit	7	42243204	42304852	rs7798470	G	C	159218	0.3596	-0.0651344	0.0116609	2.33e-08	rs7798470	rs7798470	GLI3 18260
Shellfish	7	67964105	68044648	rs6957780	A	G	155491	0.4493	0.0213317	0.00362545	4.04e-09	rs6957780	rs6957780	AUTS2 1033194
F-Sea food	7	67964105	68044648	rs6957780	A	G	156740	0.4492	0.0560309	0.00997748	1.96e-08	rs6957780	rs6957780	AUTS2 1033194
Spicy foods	7	68908222	70001442	rs759800933	C	CTT	159503	0.6493	0.0288338	0.00370542	7.3e-15	rs5884762	rs5884762	AUTS2 Intron
Chilli pepper	7	68908222	70001442	rs5884762	CT	C	157484	0.6525	0.0276454	0.00375505	1.85e-13	rs5884762	rs5884762	AUTS2 Intron
F-Capsicum	7	68908222	70001442	rs41847	G	A	157390	0.3382	-0.0883525	0.0112009	3.07e-15	rs5884762	rs5884762	AUTS2 Intron
Burn spicy	7	68908222	70001442	rs774535540	T	TTTTGTATTTTTAGTA	154046	0.6601	0.0255553	0.00380117	1.82e-11	rs5884762	rs5884762	AUTS2 Intron
Curry	7	68908222	70001442	rs386714431	AT	A	159259	0.2397	-0.0235527	0.00418905	1.91e-08	rs5884762	rs5884762	AUTS2 Intron
Vinegar	7	68908222	70001442	rs35303761	G	A	159565	0.2436	-0.0230076	0.00413729	2.71e-08	rs2006810	rs2006810	AUTS2 Intron
Lager	7	68908222	70001442	rs41851	G	T	156958	0.2671	-0.0235173	0.00403684	5.73e-09	rs12531914	rs12531914	AUTS2 Intron
Black pepper	7	68908222	70001442	rs11376990	CT	C	158772	0.1844	-0.0259618	0.00469077	3.15e-08	rs11376990	rs11376990	AUTS2 Intron
F-Beer	7	68908222	70001442	rs12531914	A	G	156030	0.2684	-0.0997738	0.0167067	2.34e-09	rs12531914	rs12531914	AUTS2 Intron
Mayonnaise	7	68908222	70001442	rs760033587	A	AT	159361	0.3577	0.0218208	0.00389648	2.16e-08	rs760033587	rs760033587	AUTS2
F-Alcohol	7	68908222	70001442	rs12531914	A	G	157286	0.2684	-0.0826835	0.0140241	3.73e-09	rs12531914	rs12531914	AUTS2 Intron
Gherkins	7	68908222	70001442	rs2006810	C	T	156020	0.3931	-0.0220978	0.00366975	1.75e-09	rs2006810	rs2006810	AUTS2 Intron
Capers	7	68908222	70001442	rs10274474	A	T	140886	0.3902	-0.022247	0.00386339	8.53e-09	rs2006810	rs2006810	AUTS2 Intron
F-Sharp flavour	7	68908222	70001442	rs2006810	C	T	152547	0.3931	-0.0630478	0.00911011	4.5e-12	rs2006810	rs2006810	AUTS2 Intron
F-Strong flavours	7	68908222	70001442	rs2006810	C	T	153924	0.3931	-0.0580716	0.0092893	4.07e-10	rs2006810	rs2006810	AUTS2 Intron
F-Whole foods	7	71499244	71881828	rs59032605	T	C	157918	0.4391	-0.0894104	0.0158134	1.57e-08	rs59032605	rs59032605	CALN1 Intron
Salad leaves	7	71499244	71881828	rs2944822	T	C	159482	0.4441	0.0199923	0.0035645	2.06e-08	rs2138756	rs2138756	CALN1 Intron
F-Low caloric	7	71499244	71881828	rs6460717	C	G	154998	0.5395	-0.0777185	0.0132332	4.28e-09	rs2138756	rs2138756	CALN1 Intron
Shellfish	7	72829437	73058017	rs528728158	CA	C	155491	0.1248	-0.0309466	0.00546851	1.53e-08	rs528728158	rs528728158	TBL2
F-Savoury	7	72829437	73058017	rs36019311	GTA	G	157915	0.1282	-0.0965812	0.0172487	2.15e-08	rs528728158	rs528728158	TBL2
Cake	7	72829437	73058017	rs12539316	G	A	159518	0.2809	0.0231712	0.00393995	4.11e-09	rs12539316	rs12539316	TBL2 U3
Ham	7	72829437	73058017	rs6957745	C	T	158550	0.2015	-0.0246768	0.00444395	2.83e-08	rs6957745	rs6957745	MLXIPL Intron
Blue cheese	7	74027839	74844193	rs801076	T	C	157457	0.2825	-0.022713	0.00399774	1.36e-08	rs810368	rs810368	GTF2I Intron
Lemons	7	74027839	74844193	rs6964833	C	T	159451	0.2566	-0.0220847	0.00404684	4.87e-08	rs810368	rs810368	GTF2I Intron
F-Learned	7	74027839	74844193	rs810368	A	G	156639	0.1619	-0.069794	0.0126239	3.23e-08	rs810368	rs810368	GTF2I Intron
Dark chocolate	7	75607155	75852480	rs1057868	T	C	159469	0.2855	0.049976	0.009086	3.82e-08	rs1057868	rs1057868	POR Non-synonimous
F-Chocolate/Coffee	7	75607155	75852480	rs1057868	T	C	158905	0.2854	0.0894888	0.0163869	4.73e-08	rs1057868	rs1057868	POR Non-synonimous
Ketchup	7	77649430	77838024	rs4730115	C	T	159380	0.5782	0.0216399	0.00360229	1.91e-09	rs3840590	rs3840590	MAGI2 Intron
F-Sharp flavour	7	77649430	77838024	rs56096330	A	G	152547	0.1833	-0.0691148	0.0114982	1.84e-09	rs3840590	rs3840590	MAGI2 Intron
Horseradish/wasabi	7	77649430	77838024	rs55865373	A	G	152847	0.1906	-0.0297326	0.00472643	3.19e-10	rs3807688	rs3807688	MAGI2 Intron
F-Cook flavours	7	77649430	77838024	rs11393167	CT	C	153323	0.5782	-0.0685537	0.0121014	1.47e-08	rs3840590	rs3840590	MAGI2 Intron
F-Strong flavours	7	77649430	77838024	rs62461232	T	C	153924	0.1671	-0.0762706	0.0121592	3.55e-10	rs3840590	rs3840590	MAGI2 Intron
Mushroom	7	77649430	77838024	rs3807688	G	A	159454	0.2719	-0.0226208	0.00398956	1.44e-08	rs3807688	rs3807688	MAGI2 Intron
Biscuits	7	77649430	77838024	rs4730110	C	T	159527	0.5805	0.0204841	0.00359533	1.25e-08	rs3840590	rs3840590	MAGI2 Intron
Shellfish	7	78849519	79026538	rs12111981	A	T	155491	0.6922	-0.0238561	0.00388952	8.65e-10	rs13243285	rs13243285	MAGI2 Intron
F-Sea food	7	78849519	79026538	rs12538685	T	G	156740	0.6983	-0.0664755	0.0108126	7.85e-10	rs13243285	rs13243285	MAGI2 Intron
Asparagus	7	86234485	86234485	7:86234485_CA_C	C	CA	155886	0.4915	-0.0228775	0.00415976	3.83e-08	7:86234485_CA_C	7:86234485_CA_C	GRM3
F-Strong flavours	7	86453372	86665092	rs1635002	T	C	153924	0.3394	0.0526656	0.00958226	3.88e-08	rs1635002	rs1635002	KIAA1324L Intron
F-Salad vegetables	7	88254928	88552127	rs62462026	G	A	159432	0.4777	0.0625654	0.0112113	2.4e-08	rs2519934	rs2519934	ZNF804B Intron
Sweet foods	7	88254928	88552127	rs2538891	T	A	159527	0.3051	0.0219902	0.00386609	1.32e-08	rs2519934	rs2519934	ZNF804B Intron
Crisps	7	96629091	96649522	rs12533469	A	C	159554	0.3304	0.0210122	0.00378615	2.88e-08	rs12533469	rs12533469	DLX6 U3
Fried fish	7	97682728	98037557	rs13232861	G	A	158855	0.8119	0.0252605	0.00454709	2.8e-08	rs13232861	rs13232861	BAIAP2L1;BRI3 Intron
Spicy foods	7	103590285	103642609	rs779019346	C	CAT	159503	0.2806	-0.0236305	0.00395661	2.36e-09	rs779019346	rs779019346	RELN
Sweet foods	7	104593713	104910857	rs769652191	C	CA	159527	0.4144	-0.0211112	0.00374664	1.78e-08	rs769652191	rs769652191	KMT2E
Crisps	7	113772805	114290415	rs35624276	A	G	159554	0.4877	0.0216964	0.00356617	1.2e-09	rs2049603	rs2049603	FOXP2 Intron
F-Salty	7	113772805	114290415	rs2049603	A	G	156509	0.5022	0.0794538	0.0122033	7.47e-11	rs2049603	rs2049603	FOXP2 Intron
Bacon	7	113772805	114290415	7:114082403_AT_A	A	AT	158551	0.3675	-0.0235713	0.00396823	2.88e-09	7:114082403_AT_A	7:114082403_AT_A	FOXP2
Biscuits	7	113772805	114290415	rs182715514	C	A	159527	0.2261	-0.0237461	0.00426781	2.66e-08	rs2049603	rs2049603	FOXP2 Intron
Salty foods	7	113772805	114290415	rs2694944	T	C	159571	0.4242	0.0205218	0.00361736	1.42e-08	rs2049603	rs2049603	FOXP2 Intron
F-Capsicum	7	114782774	115281255	rs13241800	A	G	157390	0.0354	-0.161829	0.0286766	1.67e-08	rs13241800	rs13241800	TFEC 293945
Soft cheese	7	117502574	117672231	rs61702433	T	G	159253	0.3337	-0.0212285	0.00377888	1.95e-08	rs61702433	rs61702433	CTTNBP2 114023
Mackerel	7	121835782	121949640	rs11767283	G	A	156695	0.2199	0.023963	0.00434593	3.53e-08	rs11767283	rs11767283	LOC154860 0
Broad beans	7	122372884	123127204	rs765380595	T	TG	158921	0.3174	-0.0459545	0.00381564	2.35e-33	rs778915536	rs778915536	TAS2R16
F-Beans	7	122372884	123127204	rs778915536	A	AT	159014	0.3181	-0.106886	0.0134207	1.66e-15	rs778915536	rs778915536	TAS2R16
Raw carrots	7	127018799	127788877	7:127529679_AT_A	A	AT	159303	0.2962	-0.0214944	0.00389634	3.48e-08	rs6973092	rs6973092	SND1;C7orf54 Intron
F-Strong flavours	7	127018799	127788877	rs754086304	A	AAT	153924	0.2959	0.0572327	0.00994039	8.53e-09	rs6973092	rs6973092	SND1;C7orf54 Intron
F-Salad vegetables	7	127018799	127788877	rs4728071	C	T	159432	0.7892	0.0803549	0.0137298	4.84e-09	rs6973092	rs6973092	SND1;C7orf54 Intron
F-Vegetarian	7	127018799	127788877	rs7809182	G	C	159098	0.2956	-0.0679986	0.0121627	2.26e-08	rs7809182	rs7809182	SND1;C7orf54 Intron
Salad leaves	7	127018799	127788877	rs749458724	T	TG	159482	0.2649	0.0241109	0.00402002	2.01e-09	rs749458724	rs749458724	SND1
Apples	7	127018799	127788877	rs917832	G	A	159515	0.5869	0.0210727	0.00359792	4.75e-09	rs917832	rs917832	SND1 Intron
EVO oil	7	127018799	127788877	rs6973092	T	C	157343	0.3697	0.022091	0.00370175	2.43e-09	rs6973092	rs6973092	SND1;C7orf54 Intron
Add salt to food	7	131628692	131632592	rs4728247	T	C	159450	0.5937	-0.0204926	0.00360362	1.32e-08	rs4728247	rs4728247	PLXNA4 175497
Black pepper	7	133021469	134012232	rs10246665	T	C	158772	0.5648	0.0222977	0.00358572	5.06e-10	rs10246665	rs10246665	EXOC4 Intron
F-Capsicum	7	133021469	134012232	rs201376358	C	T	157390	0.5265	-0.0639293	0.0106131	1.71e-09	rs13309851	rs13309851	EXOC4 Intron
F-Sharp flavour	7	133021469	134012232	rs6954610	G	A	152547	0.5307	-0.052533	0.00891629	3.82e-09	rs13309851	rs13309851	EXOC4 Intron
F-Strong flavours	7	133021469	134012232	rs6954610	G	A	153924	0.5307	-0.0503515	0.00909167	3.06e-08	rs13309851	rs13309851	EXOC4 Intron
Bitter foods	7	133021469	134012232	rs112523920	AGACCATCCTG	A	157485	0.5233	-0.0198235	0.0036115	4.07e-08	rs13309851	rs13309851	EXOC4 Intron
Coriander	7	133021469	134012232	rs10243750	A	T	154301	0.2428	0.0248144	0.00420937	3.78e-09	rs10243750	rs10243750	EXOC4 Intron
Asparagus	7	139404666	139551595	rs56246068	A	G	155886	0.11	0.0352345	0.00577475	1.07e-09	rs56246068	rs56246068	TBXAS1 Intron
Broccoli	7	140749794	140805649	rs774063217	C	CATTT	159414	0.6891	0.0210837	0.00385282	4.46e-08	rs774063217	rs774063217	TMEM178B
Add salt to food	7	141228976	141685608	rs1726866	A	G	159450	0.5546	0.0377666	0.00356207	3.12e-26	rs713598	rs713598	TAS2R38 Non-synonimous
Horseradish/wasabi	7	141228976	141685608	rs713598	G	C	152847	0.3996	-0.0412721	0.00369059	5.32e-29	rs713598	rs713598	TAS2R38 Non-synonimous
Red wine	7	141228976	141685608	rs10246939	C	T	158425	0.4453	-0.0291895	0.0035746	3.27e-16	rs713598	rs713598	TAS2R38 Non-synonimous
Salty foods	7	141228976	141685608	rs10246939	C	T	159571	0.4454	-0.0284264	0.00356143	1.47e-15	rs713598	rs713598	TAS2R38 Non-synonimous
F-Wine	7	141228976	141685608	rs10246939	C	T	158478	0.4454	-0.0233062	0.00357393	6.98e-11	rs713598	rs713598	TAS2R38 Non-synonimous
Grapefruit	7	141228976	141685608	rs1726866	A	G	157662	0.5545	0.0199711	0.00358334	2.51e-08	rs713598	rs713598	TAS2R38 Non-synonimous
Spirits	7	141228976	141685608	rs4726481	T	G	157793	0.3984	-0.0208986	0.00365498	1.1e-08	rs713598	rs713598	TAS2R38 Non-synonimous
Whisky	7	141228976	141685608	rs713598	G	C	156904	0.3995	-0.0221464	0.00364386	1.25e-09	rs713598	rs713598	TAS2R38 Non-synonimous
F-Alcohol	7	141228976	141685608	rs713598	G	C	157286	0.3996	-0.0772903	0.0126873	1.12e-09	rs713598	rs713598	TAS2R38 Non-synonimous
F-Strong alcohol	7	141228976	141685608	rs4726481	T	G	157348	0.3984	-0.0966941	0.0145624	3.14e-11	rs713598	rs713598	TAS2R38 Non-synonimous
Cherries	7	143198568	144049836	rs7789218	C	T	159373	0.3723	0.0427702	0.00365987	1.67e-31	rs6965087	rs6965087	OR6B1 Synonimous
Plums	7	143198568	144049836	rs10249294	A	G	159369	0.3739	0.041176	0.00365825	2.37e-29	rs6965087	rs6965087	OR6B1 Synonimous
F-Fruit	7	143198568	144049836	rs10249294	A	G	159218	0.3738	0.131404	0.0115669	6.59e-30	rs6965087	rs6965087	OR6B1 Synonimous
Fruit	7	143198568	144049836	rs7787699	G	A	159418	0.3754	0.037049	0.0036532	3.85e-24	rs6965087	rs6965087	OR6B1 Synonimous
Banana	7	143198568	144049836	rs7787699	G	A	159469	0.3754	0.0316483	0.00365394	4.78e-18	rs6965087	rs6965087	OR6B1 Synonimous
Kiwi	7	143198568	144049836	rs6965087	T	C	157218	0.3727	0.0294777	0.00368559	1.32e-15	rs6965087	rs6965087	OR6B1 Synonimous
Dark chocolate	7	143198568	144049836	7:143736858_AG_A	A	AG	159469	0.3775	-0.067803	0.008532	1.95e-15	rs6965087	rs6965087	OR6B1 Synonimous
Butter on bread	7	143198568	144049836	rs10680869	TTATC	T	159364	0.3732	-0.0224165	0.00366384	9.52e-10	rs6965087	rs6965087	OR6B1 Synonimous
Strawberries	7	143198568	144049836	rs768798559	T	TCA	159446	0.3726	0.034741	0.005182	2.06e-11	rs6965087	rs6965087	OR6B1 Synonimous
F-Strong vegetables	7	157800574	157826345	rs7778330	G	A	147344	0.6761	0.0576201	0.0102968	2.19e-08	rs7778330	rs7778330	PTPRN2 Intron
Oranges	7	158160917	158160917	rs112098578	T	C	159458	0.0133	0.0924572	0.0166507	2.84e-08	rs112098578	rs112098578	PTPRN2 Intron
Ketchup	8	4805794	4850802	rs4092286	A	T	159380	0.4025	-0.0211931	0.00365586	6.79e-09	rs4092286	rs4092286	CSMD1 Intron
Ketchup	8	8022039	12184258	rs2271342	T	C	159380	0.473	-0.0307223	0.0035616	6.52e-18	rs12682352	rs12682352	MFHAS1 Intron
Curry	8	8022039	12184258	rs4841029	A	G	159259	0.4205	0.0205223	0.00360638	1.3e-08	rs55852693	rs55852693	SGK223 Intron
F-Savoury caloric	8	8022039	12184258	rs12682352	C	T	158684	0.4741	-0.0910285	0.0115191	2.74e-15	8:11060217_TA_T	rs6981523	XKR6 Intron
Burn spicy	8	8022039	12184258	rs55852693	C	A	154046	0.3062	0.0228488	0.0039119	5.24e-09	rs55852693	rs55852693	SGK223 Intron
Chips	8	8022039	12184258	rs12682352	C	T	159574	0.4741	-0.0281491	0.00355097	2.31e-15	rs12682352	rs12682352	MFHAS1 Intron
Cornflakes	8	8022039	12184258	rs34904445	GT	G	159353	0.4411	-0.020492	0.0036347	1.75e-08	rs11250033	rs11250033	PRSS55 19745
Crisps	8	8022039	12184258	rs12682352	C	T	159554	0.4741	-0.0286002	0.00355151	8.26e-16	8:11060217_TA_T	rs6981523	XKR6 Intron
Fatty foods	8	8022039	12184258	rs4314618	G	A	159481	0.5282	0.0315532	0.00355232	6.73e-19	8:11060217_TA_T	rs6981523	XKR6 Intron
Fried fish	8	8022039	12184258	rs2945319	C	T	158855	0.4731	-0.024782	0.0036102	6.76e-12	8:11060217_TA_T	rs6981523	XKR6 Intron
Spicy foods	8	8022039	12184258	rs17149723	A	G	159503	0.2857	0.0242062	0.00393259	7.56e-10	rs55852693	rs55852693	SGK223 Intron
F-Capsicum	8	8022039	12184258	rs55852693	C	A	157390	0.3061	0.0742619	0.011498	1.06e-10	rs55852693	rs55852693	SGK223 Intron
F-Deep fried	8	8022039	12184258	8:11060217_TA_T	T	TA	158793	0.5059	0.11417	0.0120939	3.72e-21	8:11060217_TA_T	rs6981523	XKR6 Intron
F-Fatty dairy	8	8022039	12184258	rs2409764	G	A	159335	0.4466	0.0751097	0.013382	1.99e-08	8:11060217_TA_T	rs6981523	XKR6 Intron
F-Dessert	8	8022039	12184258	rs2409764	G	A	159398	0.4466	0.07375	0.0121057	1.11e-09	8:11060217_TA_T	rs6981523	XKR6 Intron
F-Highly palatable	8	8022039	12184258	rs2945319	C	T	158666	0.4731	-0.0255071	0.00355368	7.09e-13	8:11060217_TA_T	rs6981523	XKR6 Intron
Cake icing	8	8022039	12184258	rs12546198	G	A	159470	0.0999	-0.0326464	0.0059253	3.61e-08	rs12546198	rs12546198	LOC157273 15810
Sweet foods	8	8022039	12184258	rs28588745	T	A	159527	0.2065	0.0248212	0.00438956	1.58e-08	8:11060217_TA_T	rs6981523	XKR6 Intron
Pizza	8	8022039	12184258	rs13250449	A	G	159347	0.167	-0.0291853	0.00475769	8.62e-10	rs13250449	rs13250449	PRSS55 22839
Fried chicken	8	8022039	12184258	rs753116337	A	ACT	157189	0.4893	0.0222702	0.00363872	9.44e-10	8:11060217_TA_T	rs6981523	XKR6 Intron
F-Carbohydrates	8	8022039	12184258	rs11250033	A	G	159523	0.6276	-0.0921245	0.0143567	1.39e-10	rs11250033	rs11250033	PRSS55 19745
White bread	8	8022039	12184258	rs11250033	A	G	159491	0.6276	-0.0210499	0.00368202	1.11e-08	8:11060217_TA_T	rs6981523	XKR6 Intron
F-Salad vegetables	8	8022039	12184258	rs4486206	G	A	159432	0.7668	0.0903322	0.0132431	9.04e-12	rs4486206	rs4486206	MSRA Intron
F-Vegetarian	8	8022039	12184258	rs4486206	G	A	159098	0.7668	0.0856039	0.0131246	6.92e-11	rs4486206	rs4486206	MSRA Intron
F-Low caloric	8	8022039	12184258	rs4486206	G	A	154998	0.7668	0.0858896	0.0155981	3.66e-08	rs4486206	rs4486206	MSRA Intron
Tomatoes	8	8022039	12184258	rs4240637	G	A	159419	0.7681	0.0242617	0.00422696	9.55e-09	rs4486206	rs4486206	MSRA Intron
Raw carrots	8	8022039	12184258	rs2952186	T	C	159303	0.8397	0.0279176	0.00487807	1.06e-08	rs2952186	rs2952186	MSRA Intron
Shellfish	8	8022039	12184258	8:10206921_CTT_C	C	CTT	155491	0.2251	-0.0242907	0.00435528	2.46e-08	8:10206921_CTT_C	8:10206921_CTT_C	MSRA
Spinach	8	8022039	12184258	rs12156350	G	T	157978	0.5741	-0.0201067	0.00360577	2.47e-08	rs10096381	rs10096381	XKR6 Intron
Whole milk	8	8022039	12184258	rs2618485	G	T	159170	0.8821	0.0336474	0.00551573	1.08e-09	rs2618485	rs2618485	FAM167A 3544
Salmon	8	8022039	12184258	rs4841470	C	T	158673	0.6053	-0.0213642	0.0037564	1.32e-08	rs10096381	rs10096381	XKR6 Intron
F-Cake/Biscuits	8	8022039	12184258	rs10098488	T	G	159522	0.5583	0.0629392	0.0110925	1.39e-08	rs4841661	rs4841661	DEFB136 Synonimous
Jam	8	8022039	12184258	rs7823808	T	C	159573	0.5218	-0.0199242	0.00357432	2.5e-08	rs4841661	rs4841661	DEFB136 Synonimous
Dairy products	8	8022039	12184258	rs775320900	C	CAT	159365	0.2707	-0.037837	0.006436	4.17e-09	rs775320900	rs775320900	DEFB136
F-Alcohol	8	20924956	21012815	rs10112502	G	A	157286	0.3223	-0.0745651	0.0132959	2.05e-08	rs10112502	rs10112502	LOC286114 106125
F-Wine	8	20924956	21012815	rs10112502	G	A	158478	0.3223	-0.0229134	0.00380037	1.65e-09	rs10112502	rs10112502	LOC286114 106125
F-Coffee/Alcohol	8	20924956	21012815	rs10112502	G	A	158095	0.3223	-0.0834708	0.0145171	8.93e-09	rs10112502	rs10112502	LOC286114 106125
Raw carrots	8	21569104	21587997	rs4992979	T	C	159303	0.4931	-0.0199596	0.00355942	2.07e-08	rs4992979	rs4992979	GFRA2 Intron
Gherkins	8	22673716	22824933	rs7815300	G	A	156020	0.131	0.031893	0.00528686	1.64e-09	rs112416849	rs112416849	PEBP4 Intron
Salty foods	8	22673716	22824933	rs368014204	TAA	T	159571	0.1235	0.0353871	0.00565822	4.03e-10	rs368014204	rs368014204	LOC107984124
F-Sharp flavour	8	22673716	22824933	rs112416849	GATGAATGA	G	152547	0.3034	-0.0558671	0.00967909	7.84e-09	rs112416849	rs112416849	PEBP4 Intron
Vinegar	8	22673716	22824933	rs1553776	A	C	159565	0.1359	0.0336933	0.0051697	7.21e-11	rs1553776	rs1553776	PEBP4 Intron
F-Salty	8	22673716	22824933	rs368014204	TAA	T	156509	0.1235	0.102897	0.0185453	2.88e-08	rs368014204	rs368014204	LOC107984124
Curry	8	26731691	27067745	rs561338523	G	C	159259	0.0312	-0.0572647	0.0103172	2.87e-08	rs561338523	rs561338523	ADRA1A
Capers	8	26731691	27067745	8:26994907_GAT_G	G	GAT	140886	0.2576	0.0255198	0.00448917	1.34e-08	8:26994907_GAT_G	8:26994907_GAT_G	LOC100421821
Beetroot	8	35005174	35314837	rs983236	T	C	159342	0.5862	0.0208684	0.00361012	7.49e-09	8:35091735_TAA_T	rs7844683	UNC5D 14075
Green olives	8	35005174	35314837	8:35091735_TAA_T	T	TAA	156731	0.5847	0.0202702	0.00364848	2.78e-08	8:35091735_TAA_T	rs7844683	UNC5D 14075
F-Sharp flavour	8	35005174	35314837	8:35091735_TAA_T	T	TAA	152547	0.5845	0.0534732	0.00902966	3.18e-09	8:35091735_TAA_T	rs7844683	UNC5D 14075
F-Strong flavours	8	35005174	35314837	8:35091735_TAA_T	T	TAA	153924	0.5845	0.0528962	0.00920726	9.19e-09	8:35091735_TAA_T	rs7844683	UNC5D 14075
Aniseed	8	53116063	53130781	rs2360806	C	A	152087	0.1674	0.0273632	0.00488179	2.1e-08	rs2360806	rs2360806	ST18 Intron
F-Strong flavours	8	64217843	65154719	rs1234627	A	T	153924	0.719	0.0718444	0.0100954	1.11e-12	rs1217105	rs1217105	LOC286184 Intron
Gherkins	8	64217843	65154719	8:64492163_TG_T	T	TG	156020	0.8219	0.0285681	0.0047466	1.79e-09	rs1217105	rs1217105	LOC286184 Intron
Vinegar	8	64217843	65154719	rs10109510	C	T	159565	0.3644	0.021484	0.00373995	9.26e-09	rs10109510	rs10109510	LOC286184 184014
Biscuits	8	64217843	65154719	rs1520919	A	G	159527	0.3015	0.0304205	0.00386453	3.56e-15	rs1217105	rs1217105	LOC286184 Intron
Green olives	8	64217843	65154719	rs1234627	A	T	156731	0.7192	0.0292696	0.00398896	2.22e-13	rs1217105	rs1217105	LOC286184 Intron
F-Sharp flavour	8	64217843	65154719	rs1234627	A	T	152547	0.719	0.0708131	0.00990064	8.53e-13	rs1217105	rs1217105	LOC286184 Intron
Black olives	8	64217843	65154719	rs59309762	T	C	156251	0.3283	-0.0231916	0.00381463	1.24e-09	rs1217105	rs1217105	LOC286184 Intron
F-Cake/Biscuits	8	64217843	65154719	rs9694306	C	T	159522	0.3099	0.0967551	0.0119127	4.58e-16	rs1217105	rs1217105	LOC286184 Intron
Cake icing	8	64217843	65154719	rs1217104	A	G	159470	0.7337	-0.0245803	0.00400464	8.41e-10	rs1217105	rs1217105	LOC286184 Intron
Horseradish/wasabi	8	64217843	65154719	rs6981673	A	G	152847	0.4811	0.0208054	0.00363166	1.02e-08	rs6981673	rs6981673	LOC286184 211440
Chilli pepper	8	64217843	65154719	rs1217097	G	A	157484	0.7004	0.025244	0.00389348	9.03e-11	rs1217105	rs1217105	LOC286184 Intron
F-Cook flavours	8	64217843	65154719	rs1234627	A	T	153323	0.719	0.0729337	0.0132967	4.13e-08	rs1217105	rs1217105	LOC286184 Intron
Garlic	8	64217843	65154719	rs4739105	C	T	159386	0.7858	0.0240984	0.0043726	3.58e-08	rs4739105	rs4739105	LOC286184 185827
F-Capsicum	8	64217843	65154719	rs1217097	G	A	157390	0.7001	0.0788313	0.0115647	9.33e-12	rs1217105	rs1217105	LOC286184 Intron
Cake	8	64217843	65154719	rs1520919	A	G	159518	0.3015	0.0270909	0.00386436	2.42e-12	rs1217105	rs1217105	LOC286184 Intron
Sweet foods	8	64217843	65154719	rs9694306	C	T	159527	0.3099	0.0258677	0.00382802	1.43e-11	rs1217105	rs1217105	LOC286184 Intron
F-Dessert	8	64217843	65154719	rs6995556	T	C	159398	0.3285	0.0812667	0.0128148	2.27e-10	rs1217105	rs1217105	LOC286184 Intron
F-Milky sweets	8	64217843	65154719	rs9694306	C	T	159393	0.3099	0.0905686	0.0137595	4.63e-11	rs1217105	rs1217105	LOC286184 Intron
Burn spicy	8	64217843	65154719	rs790561	G	A	154046	0.7016	0.0227838	0.00394461	7.71e-09	rs1217105	rs1217105	LOC286184 Intron
Ice cream	8	64217843	65154719	rs9694306	C	T	159498	0.3098	0.0222782	0.00382892	5.97e-09	rs1217105	rs1217105	LOC286184 Intron
Spicy foods	8	64217843	65154719	rs790561	G	A	159503	0.7014	0.0238568	0.00387527	7.5e-10	rs1217105	rs1217105	LOC286184 Intron
Salad leaves	8	65329513	65681851	rs142055067	AT	A	159482	0.1126	-0.0318558	0.00561063	1.39e-08	rs142055067	rs142055067	BHLHE22 Non-synonimous
F-Salty	8	76531881	76565110	rs1449559	T	A	156509	0.4751	0.0712029	0.0122182	5.62e-09	rs1449559	rs1449559	HNF4G 74747
Aubergine	8	93313295	93504297	rs544567	G	T	152291	0.2322	-0.0245404	0.00431371	1.31e-08	rs544567	rs544567	RUNX1T1 386373
F-Strong vegetables	8	93313295	93504297	rs544567	G	T	147344	0.2323	-0.0659618	0.0114094	7.41e-09	rs544567	rs544567	RUNX1T1 386373
F-Sharp flavour	8	101904477	101984530	rs375899280	CTT	C	152547	0.6117	-0.05425	0.00913021	2.82e-09	rs375899280	rs375899280	YWHAZ
Haddock	8	104466543	105082948	8:104779420_CT_C	C	CT	158385	0.7821	-0.0245699	0.00449228	4.53e-08	8:104779420_CT_C	8:104779420_CT_C	RIMS2
Marzipan	8	113653100	113673439	rs10091592	C	T	159348	0.5844	0.0204553	0.00367056	2.52e-08	rs10091592	rs10091592	CSMD3 Intron
Shellfish	8	113899254	114388945	rs10955643	T	G	155491	0.4083	0.0231195	0.00364714	2.35e-10	rs10955643	rs10955643	CSMD3 Intron
F-Sea food	8	113899254	114388945	rs1402940	T	G	156740	0.305	0.0603056	0.0107794	2.21e-08	rs10955643	rs10955643	CSMD3 Intron
Broccoli	8	125456300	125586405	rs71516748	G	A	159414	0.2225	-0.0240696	0.00426446	1.68e-08	rs71516748	rs71516748	MTSS1 Non-synonimous
Salami	8	143278386	143535189	rs13262595	G	A	154673	0.5638	0.0217621	0.00362536	1.96e-09	rs13262595	rs13262595	TSNARE1 Intron
F-Salty	8	143278386	143535189	rs75826611	G	A	156509	0.3669	0.0864374	0.01266	8.63e-12	rs6985751	rs6985751	TSNARE1 Intron
Biscuits	8	143278386	143535189	rs116858531	A	G	159527	0.296	-0.0263109	0.00417422	2.95e-10	rs6985751	rs6985751	TSNARE1 Intron
F-Cake/Biscuits	8	143278386	143535189	rs8180995	G	A	159522	0.4682	0.0705036	0.0110394	1.7e-10	rs6985751	rs6985751	TSNARE1 Intron
F-Dessert	8	143278386	143535189	rs6985751	G	A	159398	0.4441	0.0776363	0.0121124	1.46e-10	rs6985751	rs6985751	TSNARE1 Intron
F-Savoury caloric	8	143278386	143535189	rs4350094	T	C	158684	0.4708	0.0663366	0.0115234	8.58e-09	rs6985751	rs6985751	TSNARE1 Intron
F-Highly palatable	8	143278386	143535189	rs6985751	G	A	158666	0.4441	0.0235851	0.00357092	3.98e-11	rs6985751	rs6985751	TSNARE1 Intron
Salty pretzels	8	143278386	143535189	rs13262595	G	A	150683	0.5637	0.0204633	0.0036728	2.55e-08	rs6985751	rs6985751	TSNARE1 Intron
Jam	8	143278386	143535189	rs10098073	A	C	159573	0.4709	-0.0218144	0.00356919	9.93e-10	rs6985751	rs6985751	TSNARE1 Intron
F-Fat/Salt	8	143278386	143535189	rs75826611	G	A	156621	0.3669	0.0232524	0.00370668	3.54e-10	rs6985751	rs6985751	TSNARE1 Intron
Ice cream	8	143278386	143535189	rs75826611	G	A	159498	0.3669	0.0216254	0.00386975	2.32e-08	rs6985751	rs6985751	TSNARE1 Intron
F-Meat	8	143278386	143535189	rs72614026	C	T	158509	0.0492	0.157301	0.0277057	1.37e-08	rs6985751	rs6985751	TSNARE1 Intron
F-Coffee/Alcohol	8	143278386	143535189	rs4129585	C	A	158095	0.5634	0.075028	0.0136809	4.15e-08	rs13262595	rs13262595	TSNARE1 Intron
F-Learned	8	143278386	143535189	rs13262595	G	A	156639	0.5637	0.0559323	0.00937663	2.45e-09	rs13262595	rs13262595	TSNARE1 Intron
Cake icing	8	143752235	143902901	rs10216533	A	G	159470	0.4418	0.022729	0.00355703	1.69e-10	rs10216533	rs10216533	PSCA U3;PSCA U5
Marzipan	8	144238923	144440856	rs7386735	C	T	159348	0.6723	-0.0257568	0.00382193	1.62e-11	rs7386735	rs7386735	LY6H Intron
Asparagus	9	1714054	1785189	rs2616832	T	G	155886	0.5367	0.0204395	0.00358835	1.26e-08	rs2616832	rs2616832	SMARCA2 293296
Gherkins	9	1714054	1785189	rs771057	C	G	156020	0.4796	0.0201893	0.00360153	2.09e-08	rs771057	rs771057	SMARCA2 278491
Salty pretzels	9	3223441	3414845	rs589085	G	T	150683	0.9265	0.0450475	0.00696791	1.03e-10	rs16916092	rs16916092	RFX3 Intron
F-Salty	9	3223441	3414845	rs72697076	A	C	156509	0.0693	-0.144963	0.0240254	1.6e-09	rs16916092	rs16916092	RFX3 Intron
Shellfish	9	3677586	4220076	rs5020205	C	G	155491	0.3406	-0.0225435	0.00379833	2.96e-09	rs5020205	rs5020205	GLIS3 Intron
F-Fish	9	3677586	4220076	rs5020205	C	G	155344	0.3407	-0.0593428	0.0107188	3.09e-08	rs10119226	rs10119226	GLIS3 Intron
F-Sea food	9	3677586	4220076	rs5020205	C	G	156740	0.3407	-0.0573989	0.0104715	4.22e-08	rs10119226	rs10119226	GLIS3 Intron
F-Learned	9	3677586	4220076	rs10119226	C	G	156639	0.4155	-0.057671	0.00943595	9.85e-10	rs10119226	rs10119226	GLIS3 Intron
Raw carrots	9	3677586	4220076	rs2380937	C	T	159303	0.3988	-0.0203059	0.00362888	2.22e-08	rs10119226	rs10119226	GLIS3 Intron
F-Strong alcohol	9	3677586	4220076	rs10119226	C	G	157348	0.4155	-0.083417	0.0144667	8.11e-09	rs10119226	rs10119226	GLIS3 Intron
F-Fat/Salt	9	3677586	4220076	rs10974346	T	C	156621	0.3967	-0.0227619	0.00365172	4.57e-10	rs10119226	rs10119226	GLIS3 Intron
Whisky	9	3677586	4220076	rs10974347	G	A	156904	0.3963	-0.0203754	0.00366161	2.65e-08	rs10119226	rs10119226	GLIS3 Intron
F-Glutamates	9	10928755	10962413	rs10809247	C	G	159473	0.4518	0.0803245	0.0146108	3.85e-08	rs10809247	rs10809247	PTPRD 316031
Vinegar	9	11340708	11870887	rs201264959	AG	A	159565	0.6488	-0.0264412	0.00372137	1.25e-12	rs201264959	rs201264959	PTPRD 931133
Aniseed	9	15388507	16054406	9:15409949_TTG_T	T	TTG	152087	0.9601	-0.0519248	0.00931238	2.48e-08	9:15409949_TTG_T	rs2798734	SNAPC3 12809
F-Healthy	9	15388507	16054406	rs3122703	T	A	150899	0.4611	0.0854226	0.0145573	4.41e-09	rs2457263	rs2457263	C9orf93 Intron
Blue cheese	9	15388507	16054406	rs35687141	GT	G	157457	0.4894	-0.0203904	0.00366496	2.67e-08	rs35687141	rs35687141	C9orf93 Intron
Cake icing	9	15388507	16054406	rs10810499	C	T	159470	0.3675	0.027476	0.0037147	1.43e-13	rs10810499	rs10810499	C9orf93 Intron
F-Cake/Biscuits	9	15388507	16054406	rs3122703	T	A	159522	0.4611	0.0834762	0.0110506	4.22e-14	rs10810499	rs10810499	C9orf93 Intron
Beef steak	9	15388507	16054406	rs7866629	A	T	158442	0.4848	-0.0208821	0.00357822	5.39e-09	rs2457263	rs2457263	C9orf93 Intron
Biscuits	9	15388507	16054406	rs3122703	T	A	159527	0.4611	0.0235652	0.00360795	6.56e-11	rs10810499	rs10810499	C9orf93 Intron
Cereal bar	9	15388507	16054406	9:15749141_CA_C	C	CA	155024	0.5087	-0.024116	0.00361477	2.56e-11	9:15749141_CA_C	rs34700988	CCDC171
Herring	9	15388507	16054406	rs9406568	A	T	150609	0.4389	0.0205304	0.00367495	2.34e-08	rs2457263	rs2457263	C9orf93 Intron
Honey	9	15388507	16054406	rs276436	T	A	159091	0.4996	0.0218747	0.0035446	6.82e-10	rs2457263	rs2457263	C9orf93 Intron
Lamb	9	15388507	16054406	rs141229573	TATC	T	158453	0.4795	-0.0223165	0.00357575	4.39e-10	rs2457263	rs2457263	C9orf93 Intron
Marzipan	9	15388507	16054406	rs7027202	G	C	159348	0.4291	0.0259792	0.00357558	3.77e-13	rs10810499	rs10810499	C9orf93 Intron
Pears	9	15388507	16054406	rs6474933	G	A	159468	0.4371	0.0214186	0.00366854	5.3e-09	rs2457263	rs2457263	C9orf93 Intron
Prawns	9	15388507	16054406	rs7869624	T	C	157990	0.4714	0.0231297	0.00356738	9.04e-11	rs2457263	rs2457263	C9orf93 Intron
Red meat	9	15388507	16054406	rs10810427	G	C	158624	0.5057	0.0222153	0.00354567	3.76e-10	rs2457263	rs2457263	C9orf93 Intron
Salmon	9	15388507	16054406	rs10738399	T	C	158673	0.484	-0.0198009	0.00356188	2.74e-08	rs2457263	rs2457263	C9orf93 Intron
Shellfish	9	15388507	16054406	rs35687141	GT	G	155491	0.4891	-0.0296636	0.0036868	8.73e-16	rs2457263	rs2457263	C9orf93 Intron
Sweet foods	9	15388507	16054406	rs10810499	C	T	159527	0.3675	0.0269656	0.00371381	3.92e-13	rs10810499	rs10810499	C9orf93 Intron
F-Fish	9	15388507	16054406	rs2457263	A	C	155344	0.489	-0.0720783	0.0101627	1.32e-12	rs2457263	rs2457263	C9orf93 Intron
F-Healthy breakfast	9	15388507	16054406	rs3122703	T	A	143879	0.4611	0.0793809	0.0132056	1.84e-09	rs2457263	rs2457263	C9orf93 Intron
F-Sea food	9	15388507	16054406	rs140382641	T	C	156740	0.4895	-0.0781719	0.00992804	3.44e-15	rs2457263	rs2457263	C9orf93 Intron
F-Small fish	9	15388507	16054406	rs2457263	A	C	150746	0.489	-0.0553956	0.00999986	3.03e-08	rs2457263	rs2457263	C9orf93 Intron
F-Savoury	9	15388507	16054406	rs7872912	T	C	157915	0.4713	0.0718201	0.0115481	5e-10	rs2457263	rs2457263	C9orf93 Intron
Cake	9	15388507	16054406	rs1927696	G	A	159518	0.4582	-0.0197339	0.00355372	2.83e-08	rs1927696	rs1927696	C9orf93 Intron
Brussel sprouts	9	16399953	16657396	9:16451056_ATTAACT_A	A	ATTAACT	159493	0.4382	-0.0203977	0.00361762	1.74e-08	9:16451056_ATTAACT_A	rs1927619	BNC2 Intron
F-Learned	9	23678879	23718620	rs11790555	C	T	156639	0.1985	0.0709672	0.0116582	1.15e-09	rs41271151	rs41271151	ELAVL2 U3
Gherkins	9	23678879	23718620	rs41271151	G	C	156020	0.1616	0.0273806	0.00493246	2.87e-08	rs41271151	rs41271151	ELAVL2 U3
F-Savoury	9	23678879	23718620	rs41271151	G	C	157915	0.1614	0.0895101	0.0156648	1.1e-08	rs41271151	rs41271151	ELAVL2 U3
Ketchup	9	30093039	30116306	rs2519074	A	G	159380	0.6858	0.0212641	0.00388882	4.57e-08	rs2519074	rs2519074	MIR873 1211062
F-Meat	9	34266323	34367516	rs112752680	GGT	G	158509	0.4274	0.0670613	0.012113	3.09e-08	rs112752680	rs112752680	KIAA1161 4656
Mackerel	9	82537429	82590318	rs59660104	G	C	156695	0.2971	-0.0225403	0.00405792	2.81e-08	rs59660104	rs59660104	TLE4 221143
Cherries	9	82613770	82752854	rs57877656	TG	T	159373	0.4475	-0.0196911	0.0035709	3.51e-08	rs57877656	rs57877656	TLE4 357599
Pollock	9	83458478	83724475	rs10867637	G	A	130936	0.2527	0.0257693	0.0045077	1.11e-08	rs10867637	rs10867637	TLE1 695666
F-Beans	9	86222717	86639999	rs4535826	G	A	159014	0.2191	0.084924	0.0151112	1.91e-08	rs4535826	rs4535826	C9orf64 U3
Green olives	9	102663215	102673695	rs12346763	T	A	156731	0.2959	0.0221017	0.00404795	4.79e-08	rs12346763	rs12346763	LOC441461 Intron
Sardines	9	106265564	106480586	rs5899562	CTT	C	157340	0.3489	-0.0209951	0.0038424	4.68e-08	rs5899562	rs5899562	SMC2 396717
Herring	9	106696626	107040713	rs663859	T	C	150609	0.6137	-0.0229171	0.00374331	9.32e-10	rs663859	rs663859	SMC2 102784
F-Small fish	9	106696626	107040713	rs663859	T	C	150746	0.6139	-0.0604234	0.0102669	3.97e-09	rs663859	rs663859	SMC2 102784
F-Fish	9	106696626	107040713	rs2417487	G	A	155344	0.5363	-0.0589299	0.0101871	7.26e-09	rs663859	rs663859	SMC2 102784
F-Cook flavours	9	114615321	114705137	rs7866364	C	T	153323	0.445	-0.0688044	0.0120253	1.06e-08	rs7866364	rs7866364	UGCG 4889
Gherkins	9	124576059	124614836	rs35539176	C	G	156020	0.2389	0.024409	0.00422846	7.85e-09	rs35539176	rs35539176	TTLL11 Intron
Horseradish/wasabi	9	127594420	127900899	rs35218658	TC	T	152847	0.5437	-0.0211721	0.00371584	1.24e-08	rs35218658	rs35218658	WDR38 17058
F-Cake/Biscuits	9	128143006	128859197	rs10986739	A	C	159522	0.1206	-0.101783	0.0169149	1.77e-09	rs10986739	rs10986739	GAPVD1 33958
Broad beans	9	128143006	128859197	rs512445	C	T	158921	0.5758	0.0215726	0.00359043	1.9e-09	rs10760399	rs10760399	PBX3 13278
F-Caffeinated sweet	9	128143006	128859197	rs2111365	T	C	155986	0.6731	0.0823712	0.0143484	9.42e-09	rs10125362	rs10125362	PBX3 11021
F-Strong flavours	9	128143006	128859197	rs6478712	C	T	153924	0.6271	-0.0598562	0.00938272	1.78e-10	rs10760399	rs10760399	PBX3 13278
F-Beans	9	128143006	128859197	rs10760399	G	C	159014	0.6166	-0.0722734	0.0128549	1.89e-08	rs10760399	rs10760399	PBX3 13278
Coffee with sugar	9	128143006	128859197	rs10125362	T	C	158219	0.407	0.0205557	0.00361996	1.39e-08	rs10125362	rs10125362	PBX3 11021
Raw carrots	9	128143006	128859197	rs12005972	G	A	159303	0.3748	-0.0210502	0.00365842	8.76e-09	rs12005972	rs12005972	PBX3 Intron
F-Sharp flavour	9	128143006	128859197	rs6478712	C	T	152547	0.6271	-0.0602171	0.00920173	5.98e-11	rs10760399	rs10760399	PBX3 13278
F-Salad vegetables	9	128143006	128859197	rs10760399	G	C	159432	0.6166	-0.0651942	0.0115172	1.51e-08	rs10760399	rs10760399	PBX3 13278
Ice cream	9	128143006	128859197	9:128648077_ATG_A	A	ATG	159498	0.6491	0.0256882	0.00374672	7.15e-12	9:128648077_ATG_A	rs139553147	PBX3 Intron
Sweet coffee drinks	9	128143006	128859197	rs2111365	T	C	148801	0.6732	0.0228747	0.00390171	4.58e-09	9:128648077_ATG_A	rs139553147	PBX3 Intron
F-Strong vegetables	9	128143006	128859197	rs112725644	A	C	147344	0.582	-0.0597592	0.00977008	9.56e-10	rs10760399	rs10760399	PBX3 13278
F-Learned	9	128143006	128859197	9:128487867_CA_C	C	CA	156639	0.6309	-0.0539609	0.00963632	2.15e-08	rs10760399	rs10760399	PBX3 13278
Spinach	9	128143006	128859197	rs112725644	A	C	157978	0.5819	-0.0203687	0.00362945	2.01e-08	rs10760399	rs10760399	PBX3 13278
Beef steak	9	131838821	131950030	rs913264	T	C	158442	0.3028	-0.0229337	0.00386709	3.04e-09	rs58420861	rs58420861	IER5L 9489
Red meat	9	131838821	131950030	rs58420861	CT	C	158624	0.6697	0.0214305	0.00388402	3.45e-08	rs58420861	rs58420861	IER5L 9489
Marzipan	9	136058188	136339755	rs514659	C	A	159348	0.318	-0.0352438	0.00378773	1.41e-20	rs514659	rs514659	ABO Intron
Baked/steam fish	10	10242106	10337682	rs184421630	T	C	158335	0.2044	-0.0251916	0.00451997	2.51e-08	rs184421630	rs184421630	SFTA1P 577703
F-Milky sweets	10	21051471	21353551	rs10128495	T	G	159393	0.3346	0.079113	0.0134843	4.44e-09	rs10128495	rs10128495	NEBL Intron
F-Dessert	10	21051471	21353551	rs10128495	T	G	159398	0.3346	0.0806041	0.0127545	2.62e-10	rs10128495	rs10128495	NEBL Intron
F-Highly palatable	10	21051471	21353551	rs10128495	T	G	158666	0.3346	0.0221657	0.00376023	3.75e-09	rs10128495	rs10128495	NEBL Intron
Pizza	10	21051471	21353551	rs3791203	T	C	159347	0.6491	-0.0224356	0.0037062	1.44e-09	rs10128495	rs10128495	NEBL Intron
F-Cake/Biscuits	10	21051471	21353551	rs2281882	C	A	159522	0.2631	0.0682235	0.012512	4.96e-08	rs10128495	rs10128495	NEBL Intron
Biscuits	10	21051471	21353551	rs12356048	A	G	159527	0.6855	-0.0231557	0.00381196	1.27e-09	rs10128495	rs10128495	NEBL Intron
Ice cream	10	21051471	21353551	rs4748734	T	G	159498	0.6917	-0.022012	0.00383051	9.19e-09	rs10128495	rs10128495	NEBL Intron
Aubergine	10	21634273	22298876	rs71393921	GA	G	152291	0.3065	-0.0277341	0.00396386	2.66e-12	rs2183271	rs2183271	MLLT10 Intron
F-Strong vegetables	10	21634273	22298876	rs112207161	CCCTCCT	C	147344	0.4902	-0.0678964	0.00963964	1.88e-12	rs2183271	rs2183271	MLLT10 Intron
Globe artichoke	10	21634273	22298876	rs369977561	CA	C	115868	0.6178	0.0249293	0.00446852	2.44e-08	rs2183271	rs2183271	MLLT10 Intron
F-Strong flavours	10	21634273	22298876	rs112207161	CCCTCCT	C	153924	0.4902	-0.060424	0.00907626	2.79e-11	rs2183271	rs2183271	MLLT10 Intron
Bitter foods	10	21634273	22298876	rs370354743	TA	T	157485	0.3081	-0.0220234	0.00393659	2.24e-08	rs2183271	rs2183271	MLLT10 Intron
Black olives	10	21634273	22298876	rs112207161	CCCTCCT	C	156251	0.4901	-0.0213691	0.0036704	5.85e-09	rs2183271	rs2183271	MLLT10 Intron
Cherries	10	21634273	22298876	rs1243179	G	A	159373	0.3083	-0.0215683	0.00383947	1.96e-08	rs2183271	rs2183271	MLLT10 Intron
Fruit	10	21634273	22298876	rs370354743	TA	T	159418	0.308	-0.0218668	0.00391345	2.32e-08	rs2183271	rs2183271	MLLT10 Intron
Green olives	10	21634273	22298876	rs2183271	C	T	156731	0.3603	-0.0218976	0.0037269	4.24e-09	rs2183271	rs2183271	MLLT10 Intron
Herring	10	21634273	22298876	rs7090708	G	A	150609	0.32	-0.0246881	0.00391207	2.81e-10	rs370354743	rs370354743	SKIDA1
Plain yogurt	10	21634273	22298876	rs11012722	G	A	158675	0.2724	-0.0251203	0.00399335	3.2e-10	rs2183271	rs2183271	MLLT10 Intron
F-Sharp flavour	10	21634273	22298876	rs2183271	C	T	152547	0.3603	-0.0519284	0.00926859	2.11e-08	rs2183271	rs2183271	MLLT10 Intron
F-Small fish	10	21634273	22298876	rs370354743	TA	T	150746	0.308	-0.0642035	0.0108276	3.04e-09	rs370354743	rs370354743	SKIDA1
F-Learned	10	21634273	22298876	rs11012794	G	A	156639	0.7068	0.0595064	0.0102149	5.7e-09	rs2183271	rs2183271	MLLT10 Intron
Mackerel	10	21634273	22298876	10:22102104_CCTCTCT_C	C	CCTCTCT	156695	0.5904	0.0212058	0.00383388	3.2e-08	rs370354743	rs370354743	SKIDA1
Add salt to food	10	62754793	63177991	rs150694127	TGCATGA	T	159450	0.4294	-0.0202456	0.00361273	2.11e-08	rs150694127	rs150694127	RHOBTB1 40432
F-Savoury	10	64434282	64759053	rs2236295	T	G	157915	0.3992	0.0903815	0.0117707	1.61e-14	rs2236295	rs2236295	ADO Non-synonimous
F-Learned	10	64434282	64759053	rs2236295	T	G	156639	0.3992	0.0734181	0.00949518	1.06e-14	rs2236295	rs2236295	ADO Non-synonimous
Horseradish/wasabi	10	64434282	64759053	rs224045	C	T	152847	0.5792	0.0239685	0.00367155	6.72e-11	rs224045	rs224045	ADO 12504
Grapefruit	10	64434282	64759053	rs2236295	T	G	157662	0.3993	0.0232237	0.00364626	1.93e-10	rs2236295	rs2236295	ADO Non-synonimous
Prawns	10	64434282	64759053	rs1848797	G	A	157990	0.3946	0.0237775	0.00363255	5.99e-11	rs2236295	rs2236295	ADO Non-synonimous
Spicy foods	10	64434282	64759053	rs12220700	G	A	159503	0.4672	0.0203621	0.00355876	1.07e-08	rs2236295	rs2236295	ADO Non-synonimous
F-Capsicum	10	64434282	64759053	rs2236295	T	G	157390	0.3992	0.0691048	0.0108204	1.7e-10	rs2236295	rs2236295	ADO Non-synonimous
F-Fish	10	64434282	64759053	rs776570793	C	CAAAAAAA	155344	0.4802	0.0708827	0.0101683	3.15e-12	rs2236295	rs2236295	ADO Non-synonimous
F-Glutamates	10	64434282	64759053	rs10761661	T	C	159473	0.4507	0.0834111	0.014614	1.15e-08	rs2236295	rs2236295	ADO Non-synonimous
F-Sea food	10	64434282	64759053	rs776570793	C	CAAAAAAA	156740	0.4802	0.074541	0.00993372	6.2e-14	rs2236295	rs2236295	ADO Non-synonimous
F-Sharp flavour	10	64434282	64759053	rs224111	A	G	152547	0.3913	-0.056317	0.00911753	6.54e-10	rs2236295	rs2236295	ADO Non-synonimous
F-Strong flavours	10	64434282	64759053	rs12220700	G	A	153924	0.4672	0.0619381	0.00909422	9.71e-12	rs2236295	rs2236295	ADO Non-synonimous
Raw carrots	10	64434282	64759053	rs224111	A	G	159303	0.3913	-0.0223481	0.00363925	8.27e-10	rs224045	rs224045	ADO 12504
Shellfish	10	64434282	64759053	rs776570793	C	CAAAAAAA	155491	0.4804	0.0262374	0.0036468	6.35e-13	rs2236295	rs2236295	ADO Non-synonimous
F-Low caloric	10	64434282	64759053	rs224111	A	G	154998	0.3913	-0.074476	0.0135151	3.58e-08	rs2236295	rs2236295	ADO Non-synonimous
F-Small fish	10	64434282	64759053	rs776570793	C	CAAAAAAA	150746	0.4802	0.0547056	0.0100054	4.56e-08	rs2236295	rs2236295	ADO Non-synonimous
Burn spicy	10	64434282	64759053	rs2236295	T	G	154046	0.3991	0.0201577	0.00369044	4.74e-08	rs2236295	rs2236295	ADO Non-synonimous
Sardines	10	64434282	64759053	rs776570793	C	CAAAAAAA	157340	0.4802	0.0204286	0.00362612	1.79e-08	rs2236295	rs2236295	ADO Non-synonimous
Broad beans	10	66102542	66402533	rs113248443	G	A	158921	0.0489	0.0470835	0.00852394	3.35e-08	rs113248443	rs113248443	ANXA2P3 482741
Green olives	10	83121547	83553776	rs11190825	G	A	156731	0.3628	0.0206714	0.0037145	2.64e-08	rs11190825	rs11190825	NRG3 181812
Beef steak	10	86506253	86933221	rs2991927	G	A	158442	0.6421	0.0205658	0.00370301	2.82e-08	rs2991927	rs2991927	FAM190B 307454
Red meat	10	86506253	86933221	rs2991927	G	A	158624	0.6421	0.0203482	0.00370079	3.87e-08	rs2991927	rs2991927	FAM190B 307454
Biscuits	10	98958738	99099397	10:99088299_GA_G	G	GA	159527	0.3992	-0.0205809	0.00362215	1.36e-08	10:99088299_GA_G	rs7080275	FRAT1 U3;FRAT1 U5
Cereal bar	10	98958738	99099397	rs4917761	T	C	155024	0.6503	0.0219666	0.00376354	5.37e-09	10:99088299_GA_G	rs7080275	FRAT1 U3;FRAT1 U5
F-Cake/Biscuits	10	98958738	99099397	10:99088299_GA_G	G	GA	159522	0.3992	-0.0632938	0.0112485	1.84e-08	10:99088299_GA_G	rs7080275	FRAT1 U3;FRAT1 U5
Lager	10	102103037	102359466	rs2489033	G	A	156958	0.1115	0.0349703	0.00572199	9.94e-10	rs2489033	rs2489033	HIF1AN 19269
Add salt to food	10	104225832	104665997	rs11191294	G	T	159450	0.3571	-0.0225403	0.00369386	1.07e-09	rs11191294	rs11191294	TMEM180;ACTR1A U3;TMEM180 U5
F-Salty	10	104810293	105218252	10:105032501_AAG_A	A	AAG	156509	0.0437	0.165528	0.0298799	3.03e-08	10:105032501_AAG_A	10:105032501_AAG_A	SORCS3
Horseradish/wasabi	10	104810293	105218252	rs542249552	C	A	152847	0.0371	-0.0587167	0.0101893	8.33e-09	rs542249552	rs542249552	CALHM2;CALHM1
F-Milky sweets	10	107252462	107562624	rs778863235	C	CTTA	159393	0.5676	-0.078168	0.012843	1.15e-09	rs778863235	rs778863235	SORCS3
Cheesecake	10	107252462	107562624	rs778863235	C	CTTA	159246	0.5676	-0.0212305	0.00361341	4.25e-09	rs778863235	rs778863235	SORCS3
Aniseed	10	108158125	108216284	rs11192875	T	C	152087	0.0566	0.0436187	0.00783688	2.63e-08	rs11192875	rs11192875	SORCS1 144022
Horseradish/wasabi	10	117959409	118126188	rs7096877	A	G	152847	0.3094	-0.0225341	0.0039479	1.17e-08	rs7096877	rs7096877	GFRA1 Intron
F-Sharp flavour	10	117959409	118126188	rs12413585	A	G	152547	0.4775	0.0640133	0.00890849	6.69e-13	rs12413585	rs12413585	GFRA1 Intron
Black olives	10	117959409	118126188	rs12773105	T	C	156251	0.5018	0.0207054	0.0035856	7.76e-09	rs12413585	rs12413585	GFRA1 Intron
Blue cheese	10	117959409	118126188	rs12413585	A	G	157457	0.4775	0.0196758	0.00357817	3.85e-08	rs12413585	rs12413585	GFRA1 Intron
Capers	10	117959409	118126188	rs12773105	T	C	140886	0.5014	0.0227396	0.00377286	1.7e-09	rs12413585	rs12413585	GFRA1 Intron
Gherkins	10	117959409	118126188	rs12413585	A	G	156020	0.4776	0.0250643	0.00359378	3.12e-12	rs12413585	rs12413585	GFRA1 Intron
Green olives	10	117959409	118126188	rs12773105	T	C	156731	0.5017	0.0207558	0.00357978	6.76e-09	rs12413585	rs12413585	GFRA1 Intron
Chilli pepper	10	117959409	118126188	rs11197612	T	C	157484	0.4031	0.0202431	0.00364208	2.76e-08	rs12413585	rs12413585	GFRA1 Intron
F-Strong flavours	10	117992831	118106622	rs11197612	T	C	153924	0.403	0.0563665	0.00925025	1.1e-09	rs11197612	rs11197612	GFRA1 Intron
Aniseed	10	124985947	125178393	rs75051825	T	C	152087	0.1535	-0.0321387	0.00505892	2.15e-10	rs75051825	rs75051825	BUB3 112214
Burn spicy	11	2435946	2442707	rs3986599	G	A	154046	0.6512	0.0212036	0.00377989	2.04e-08	rs3986599	rs3986599	TRPM5 Non-synonimous
Goat cheese	11	5091882	5172398	rs11035710	C	T	150875	0.1958	-0.0298272	0.00460223	9.22e-11	rs11035710	rs11035710	OR52A4 Intron
Coriander	11	7921837	8061231	rs10839924	G	A	154301	0.3949	0.0432968	0.0036999	1.39e-31	rs1482782	rs1482782	OR10A6 Synonimous
F-Cook flavours	11	7921837	8061231	rs12801168	A	G	153323	0.3957	0.0850292	0.0122209	3.46e-12	rs1482782	rs1482782	OR10A6 Synonimous
F-Learned	11	7921837	8061231	rs10839921	T	C	156639	0.3571	0.0545583	0.00970503	1.89e-08	rs1482782	rs1482782	OR10A6 Synonimous
F-Cheese	11	7921837	8061231	rs12801168	A	G	156734	0.3957	0.0655083	0.0119546	4.26e-08	rs1482782	rs1482782	OR10A6 Synonimous
Blue cheese	11	7921837	8061231	rs1482782	G	C	157457	0.3957	0.0231558	0.00364266	2.08e-10	rs1482782	rs1482782	OR10A6 Synonimous
Dark chocolate	11	7921837	8061231	rs11041662	A	T	159469	0.3936	0.053926	0.008576	3.25e-10	rs1482782	rs1482782	OR10A6 Synonimous
Vinegar	11	7921837	8061231	rs4758259	T	C	159565	0.3774	-0.0204163	0.00366038	2.46e-08	rs1482782	rs1482782	OR10A6 Synonimous
F-Fruit	11	8355913	8854132	rs4929925	A	C	159218	0.6552	-0.0919718	0.0117733	5.63e-15	rs4929925	rs4929925	TRIM66 Non-synonimous
Fruit	11	8355913	8854132	rs4929925	A	C	159418	0.6552	-0.0210389	0.00372219	1.6e-08	rs4929925	rs4929925	TRIM66 Non-synonimous
Cherries	11	8355913	8854132	rs4929925	A	C	159373	0.6551	-0.0223446	0.0037227	1.97e-09	rs4929925	rs4929925	TRIM66 Non-synonimous
Plums	11	8355913	8854132	rs2316901	A	G	159369	0.3451	0.0259911	0.00372983	3.26e-12	rs4929925	rs4929925	TRIM66 Non-synonimous
Fatty foods	11	8355913	8854132	rs34715791	CA	C	159481	0.1573	-0.0307635	0.00488415	3.03e-10	rs34715791	rs34715791	RPL27A U3
Fruit	11	17064428	17335338	rs118162706	T	A	159418	0.0105	0.0976494	0.0177254	3.63e-08	rs118162706	rs118162706	PIK3C2A Intron
Sweet foods	11	27852849	28744783	rs12577283	G	A	159527	0.5251	0.0233141	0.00356581	6.27e-11	11:28521555_AT_A	rs12577283	METTL15 100213
F-Cake/Biscuits	11	27852849	28744783	11:28521555_AT_A	A	AT	159522	0.5498	0.0614838	0.0110719	2.81e-08	11:28521555_AT_A	rs12577283	METTL15 100213
Biscuits	11	27852849	28744783	11:28521555_AT_A	A	AT	159527	0.5497	0.0200004	0.00363687	3.83e-08	11:28521555_AT_A	rs12577283	METTL15 100213
Black olives	11	28788345	29304614	11:29091612_CAT_C	C	CAT	156251	0.2881	0.0254942	0.00399558	1.8e-10	11:29091612_CAT_C	rs10742213	METTL15 719664
Green olives	11	28788345	29304614	11:29091612_CAT_C	C	CAT	156731	0.2882	0.022298	0.00398963	2.31e-08	11:29091612_CAT_C	rs10742213	METTL15 719664
Sweet foods	11	28788345	29304614	rs10835484	C	T	159527	0.2712	-0.0237571	0.00400362	2.98e-09	rs2933170	rs2933170	METTL15 780328
Biscuits	11	28788345	29304614	rs2933170	G	A	159527	0.2708	-0.0224742	0.00400387	2e-08	rs2933170	rs2933170	METTL15 780328
Cake	11	28788345	29304614	rs2933170	G	A	159518	0.2708	-0.0236185	0.00400467	3.71e-09	rs2933170	rs2933170	METTL15 780328
Cheesecake	11	28788345	29304614	rs9300002	C	T	159246	0.4201	-0.020251	0.00360705	1.99e-08	rs2933170	rs2933170	METTL15 780328
F-Cake/Biscuits	11	28788345	29304614	rs2933170	G	A	159522	0.2708	-0.0716605	0.0123962	7.43e-09	rs2933170	rs2933170	METTL15 780328
F-Sea food	11	30608133	30777790	rs11031140	A	G	156740	0.1933	0.0688352	0.012568	4.33e-08	rs11031140	rs11031140	MPPED2 12331
F-Alcohol	11	30608133	30777790	rs762027791	G	GCTCA	157286	0.2979	0.0755054	0.0135884	2.75e-08	rs762027791	rs762027791	MPPED2
F-Sharp flavour	11	30608133	30777790	rs11410467	GA	G	152547	0.4233	0.0498466	0.00900634	3.12e-08	rs11410467	rs11410467	DCDC5 118697
F-Strong flavours	11	30608133	30777790	rs11410467	GA	G	153924	0.4233	0.0573086	0.00918349	4.36e-10	rs11410467	rs11410467	DCDC5 118697
Spicy foods	11	30751010	30777014	11:30757133_CAAAT_C	C	CAAAT	159503	0.4365	0.0196764	0.00357561	3.76e-08	11:30757133_CAAAT_C	rs601676	DCDC5 110623
Aniseed	11	30798255	31800874	rs163876	T	A	152087	0.6733	-0.0217607	0.0038759	1.99e-08	rs163876	rs163876	DCDC5 Intron
Red meat	11	30798255	31800874	11:31508115_ATT_A	A	ATT	158624	0.1317	-0.0296669	0.00530071	2.21e-08	11:31508115_ATT_A	rs61879762	ELP4 Intron
F-Meat	11	30798255	31800874	rs61880662	G	A	158509	0.1491	-0.0923115	0.0168236	4.09e-08	11:31508115_ATT_A	rs61879762	ELP4 Intron
F-Cooking vegetables	11	32038244	32061633	rs1995622	A	G	158645	0.5061	0.0675628	0.0110997	1.15e-09	rs10767910	rs10767910	RCN1 Intron
F-Strong vegetables	11	32038244	32061633	rs10767910	G	A	147344	0.4436	0.0612087	0.0096997	2.78e-10	rs10767910	rs10767910	RCN1 Intron
Aubergine	11	32038244	32061633	rs10767910	G	A	152291	0.444	0.0206166	0.00368906	2.31e-08	rs10767910	rs10767910	RCN1 Intron
F-Strong flavours	11	32038244	32061633	rs10767910	G	A	153924	0.4436	0.0503451	0.0091328	3.54e-08	rs10767910	rs10767910	RCN1 Intron
F-Cake/Biscuits	11	45952311	46260223	rs2932512	A	G	159522	0.9265	0.116319	0.0211092	3.58e-08	rs2932512	rs2932512	PHF21A Intron
F-Dessert	11	45952311	46260223	rs2932512	A	G	159398	0.9265	0.128906	0.0230623	2.28e-08	rs2932512	rs2932512	PHF21A Intron
Pears	11	45952311	46260223	rs4073513	G	A	159468	0.711	0.0219883	0.00390571	1.83e-08	rs4073513	rs4073513	PHF21A Intron
Jam	11	46708196	47349969	rs898604	A	G	159573	0.8424	-0.0270872	0.00488893	3.03e-08	rs898604	rs898604	LRP4 Non-synonimous
Diet fizzy drinks	11	47377325	47946836	11:47527195_CA_C	C	CA	157017	0.4044	-0.0225883	0.00385189	4.55e-09	11:47527195_CA_C	11:47527195_CA_C	CELF1
Porridge	11	51489139	51580203	rs4881868	C	G	159122	0.8949	-0.032571	0.00582932	2.33e-08	rs4881868	rs4881868	OR4C46 49832
Strawberries	11	55282692	56446868	rs680490	G	A	159446	0.3126	-0.032532	0.005401	1.74e-09	rs680490	rs680490	OR8U8 0
Sardines	11	61441349	61516910	rs3741251	A	G	157340	0.1689	-0.026494	0.00482453	4.01e-08	rs3741251	rs3741251	DAGLA U3
Cheesecake	11	61539020	61645967	rs174594	A	C	159246	0.6253	0.0216404	0.00366568	3.58e-09	rs174594	rs174594	FADS2 Intron
F-Cheese	11	65407963	66673079	11:66560563_GT_G	G	GT	156734	0.2644	-0.0741464	0.0132554	2.22e-08	rs2511216	rs2511216	ACTN3 Intron
F-Fat/Salt	11	65407963	66673079	rs10160758	C	T	156621	0.268	-0.023737	0.00403341	3.98e-09	11:66560563_GT_G	rs10160758	LRFN4 Non-synonimous
Savoury biscuits	11	65407963	66673079	rs58568715	G	A	159272	0.1638	-0.0269671	0.00482536	2.31e-08	rs58568715	rs58568715	SNX32 Synonimous
Globe artichoke	11	65407963	66673079	rs2254388	T	C	115868	0.7276	0.0266947	0.00468424	1.24e-08	rs2254388	rs2254388	SF3B2;GAL3ST3 Intron
Goat cheese	11	65407963	66673079	rs610293	T	C	150875	0.3147	-0.0218562	0.00393274	2.77e-08	rs2511216	rs2511216	ACTN3 Intron
F-Strong vegetables	11	65407963	66673079	rs35166611	T	G	147344	0.3485	0.0603871	0.0101132	2.36e-09	rs35166611	rs35166611	BRMS1 Synonimous
F-Learned	11	65407963	66673079	rs10160758	C	T	156639	0.268	-0.0617979	0.0104988	3.95e-09	rs2511216	rs2511216	ACTN3 Intron
F-Sharp flavour	11	65407963	66673079	11:66560563_GT_G	G	GT	152547	0.2644	-0.0553076	0.0100898	4.22e-08	11:66560563_GT_G	rs10160758	LRFN4 Non-synonimous
Spinach	11	65407963	66673079	rs35166611	T	G	157978	0.3486	0.0206916	0.00373144	2.96e-08	rs35166611	rs35166611	BRMS1 Synonimous
Avocadoes	11	65407963	66673079	rs113835537	G	A	153095	0.1754	0.0269397	0.00476087	1.54e-08	rs113835537	rs113835537	ACTN3 Non-synonimous
F-Cook flavours	11	65407963	66673079	rs544021	G	C	153323	0.4266	-0.0720772	0.012083	2.44e-09	rs2511216	rs2511216	ACTN3 Intron
EVO oil	11	65407963	66673079	rs2511216	C	T	157343	0.4258	-0.0202294	0.00362699	2.46e-08	rs2511216	rs2511216	ACTN3 Intron
Salmon	11	80565851	80746556	rs1533224	A	C	158673	0.7722	0.0233996	0.00426443	4.11e-08	rs1533224	rs1533224	MIR4300 1017183
F-Fish	11	82932582	83373633	rs10898126	T	G	155344	0.593	-0.0593076	0.0103411	9.74e-09	rs10898126	rs10898126	DLG2 Intron
F-Low caloric	11	82932582	83373633	rs10898126	T	G	154998	0.593	-0.0759952	0.0134267	1.51e-08	rs10898126	rs10898126	DLG2 Intron
F-Small fish	11	82932582	83373633	rs1469610	A	C	150746	0.5876	-0.061228	0.0101545	1.64e-09	rs10898126	rs10898126	DLG2 Intron
Pears	11	82932582	83373633	rs2374424	G	A	159468	0.5996	-0.0197971	0.0036136	4.32e-08	rs10898126	rs10898126	DLG2 Intron
Porridge	11	89920594	90374998	rs501593	C	T	159122	0.6175	-0.020855	0.00364393	1.06e-08	rs501593	rs501593	MIR4490 141574
F-Healthy	11	89920594	90374998	11:90373996_GA_G	G	GA	150899	0.552	-0.0863415	0.0145926	3.28e-09	11:90373996_GA_G	11:90373996_GA_G	DISC1FP1
Globe artichoke	11	95449528	95681028	rs758245786	T	TATAAGA	115868	0.3886	0.026148	0.00426505	8.8e-10	rs500054	rs500054	CEP57 Non-synonimous
Herring	11	95449528	95681028	rs500054	A	G	150609	0.3873	0.0242993	0.00374987	9.28e-11	rs500054	rs500054	CEP57 Non-synonimous
F-Strong vegetables	11	95449528	95681028	rs5793749	GA	G	147344	0.3832	0.0614261	0.00991203	5.75e-10	rs500054	rs500054	CEP57 Non-synonimous
Coffee difference	11	95449528	95681028	rs2509096	G	A	157453	0.4492	-0.0200304	0.00365067	4.12e-08	rs500054	rs500054	CEP57 Non-synonimous
Tea with sugar	11	95449528	95681028	rs617999	C	T	158151	0.387	-0.0203881	0.00365836	2.52e-08	rs500054	rs500054	CEP57 Non-synonimous
F-Caffeinated sweet	11	95449528	95681028	rs500054	A	G	155986	0.387	-0.0854237	0.0138197	6.36e-10	rs500054	rs500054	CEP57 Non-synonimous
F-Small fish	11	95449528	95681028	rs35793328	T	G	150746	0.3433	0.0585353	0.0105278	2.7e-08	rs500054	rs500054	CEP57 Non-synonimous
F-Strong flavours	11	95449528	95681028	rs3802764	A	T	153924	0.3854	0.0525381	0.00932224	1.74e-08	rs500054	rs500054	CEP57 Non-synonimous
Cornflakes	11	99883154	99976844	rs11222562	C	T	159353	0.2337	-0.0258661	0.00418259	6.3e-10	rs11222562	rs11222562	CNTN5 Intron
Red meat	11	112491227	112559814	rs10789907	C	A	158624	0.5159	0.0200582	0.00359972	2.53e-08	rs10789907	rs10789907	NCAM1 272153
Brussel sprouts	11	112807201	113062983	rs781914294	T	TAATGTTTCCTAGA	159493	0.3824	0.0219509	0.00365842	1.99e-09	rs2298527	rs2298527	NCAM1 Intron
F-Cooking vegetables	11	112807201	113062983	rs7105462	A	G	158645	0.5969	-0.0688861	0.0113129	1.14e-09	rs2298527	rs2298527	NCAM1 Intron
Avocadoes	11	112807201	113062983	rs2155290	G	C	153095	0.3811	0.020347	0.00372182	4.6e-08	rs2298527	rs2298527	NCAM1 Intron
Cabbage	11	112807201	113062983	rs2298527	C	G	159516	0.5967	-0.019887	0.00361518	3.8e-08	rs2298527	rs2298527	NCAM1 Intron
F-Strong vegetables	11	117402604	117464025	rs11216452	A	G	147344	0.4421	0.0579652	0.0097033	2.32e-09	rs11216452	rs11216452	DSCAML1 Intron
F-Strong flavours	11	117402604	117464025	rs11216452	A	G	153924	0.4421	0.0502613	0.00913619	3.77e-08	rs11216452	rs11216452	DSCAML1 Intron
Kiwi	11	118488782	118745884	11:118581769_TTTTG_T	T	TTTTG	157218	0.229	0.0241447	0.00432139	2.33e-08	11:118581769_TTTTG_T	rs11216964	TREH 18848
Liver	11	125366807	125836617	rs142816576	C	G	158306	0.023	0.190961	0.03496	4.73e-08	rs142816576	rs142816576	HYLS1 21506
Lamb	11	126586657	126627796	rs3909727	G	A	158453	0.8362	0.0303422	0.00481346	2.94e-10	rs3909727	rs3909727	KIRREL3 Intron
Liver	11	126586657	126627796	rs3909727	G	A	158306	0.8362	0.083773	0.013731	1.07e-09	rs3909727	rs3909727	KIRREL3 Intron
Prawns	11	126586657	126627796	rs3909725	A	G	157990	0.8345	0.0289179	0.00479377	1.64e-09	rs3909727	rs3909727	KIRREL3 Intron
Shellfish	11	126586657	126627796	rs3909727	G	A	155491	0.8362	0.02757	0.00485969	1.42e-08	rs3909727	rs3909727	KIRREL3 Intron
F-Fish	11	126586657	126627796	rs3909727	G	A	155344	0.8361	0.0902472	0.0137232	4.82e-11	rs3909727	rs3909727	KIRREL3 Intron
F-Sea food	11	126586657	126627796	rs3909727	G	A	156740	0.8361	0.0866395	0.0134066	1.03e-10	rs3909727	rs3909727	KIRREL3 Intron
F-Small fish	11	126586657	126627796	rs3909727	G	A	150746	0.8361	0.0765746	0.0135033	1.42e-08	rs3909727	rs3909727	KIRREL3 Intron
Salami	11	126610487	126771886	rs35924948	C	G	154673	0.2216	-0.0251822	0.00439578	1.02e-08	rs35924948	rs35924948	KIRREL3 Intron
F-Cake/Biscuits	11	126610487	126771886	rs10790854	G	A	159522	0.5058	-0.0630929	0.0110178	1.03e-08	rs10790854	rs10790854	KIRREL3 Intron
F-Fat/Salt	11	126898083	126993328	11:126968245_ACACG_A	A	ACACG	156621	0.1903	0.0249163	0.00455199	4.41e-08	11:126968245_ACACG_A	11:126968245_ACACG_A	AK095187
F-Fish	11	132673205	132705988	rs4937727	G	A	155344	0.4272	0.0581366	0.0102697	1.5e-08	rs4937727	rs4937727	OPCML Intron
F-Oily Fish	11	132673205	132705988	rs10219331	T	C	158547	0.4255	0.0719213	0.013129	4.3e-08	rs4937727	rs4937727	OPCML Intron
Cabbage	11	133719827	133853008	rs73034263	G	C	159516	0.2034	-0.0262142	0.00441399	2.9e-09	rs73034263	rs73034263	IGSF9B Intron
F-Cooking vegetables	11	133719827	133853008	rs73034263	G	C	158645	0.2034	-0.0966916	0.0137865	2.32e-12	rs73034263	rs73034263	IGSF9B Intron
Beetroot	11	133719827	133853008	rs73034263	G	C	159342	0.2034	-0.0242077	0.0044163	4.24e-08	rs73034263	rs73034263	IGSF9B Intron
Porridge	12	378088	524974	12:520346_GT_G	G	GT	159122	0.6831	-0.0226461	0.00405151	2.3e-08	12:520346_GT_G	12:520346_GT_G	CCDC77
Grapefruit	12	10943626	11478681	rs61912110	C	A	157662	0.5213	-0.0590551	0.00358766	1.08e-60	rs61912110	rs61912110	LOC255130 1647885
Tea difference	12	10943626	11478681	rs146306173	GC	G	157305	0.2532	-0.0259951	0.00411684	2.75e-10	rs61912249	rs61912249	PRH2 U3
F-Caffeinated sweet	12	10943626	11478681	rs61912249	T	A	155986	0.2546	-0.102383	0.0154492	3.42e-11	rs61912249	rs61912249	PRH2 U3
Lager	12	10943626	11478681	rs151139941	TA	T	156958	0.571	-0.0207355	0.00362099	1.04e-08	rs10845229	rs10845229	TAS2R13 Non-synonimous
F-Beer	12	10943626	11478681	rs10772372	G	T	156030	0.5867	-0.082655	0.0150335	3.84e-08	rs10845229	rs10845229	TAS2R13 Non-synonimous
Coffee without sugar	12	10943626	11478681	rs10845229	A	G	158240	0.5864	-0.0214063	0.00361451	3.2e-09	rs10845229	rs10845229	TAS2R13 Non-synonimous
Coffee difference	12	10943626	11478681	rs61914781	A	G	157453	0.2556	-0.0242366	0.00409644	3.32e-09	rs61912249	rs61912249	PRH2 U3
Dark chocolate	12	10943626	11478681	rs36062343	C	T	159469	0.2316	-0.061583	0.009885	4.71e-10	rs36062343	rs36062343	PRH1-PRR4;LOC100129361 Intron
Coffee with sugar	12	10943626	11478681	rs61912249	T	A	158219	0.2547	-0.023197	0.00409545	1.49e-08	rs61912249	rs61912249	PRH2 U3
Tea with sugar	12	10943626	11478681	rs10772380	G	T	158151	0.7452	0.0253104	0.00409333	6.33e-10	rs61912249	rs61912249	PRH2 U3
Green olives	12	10943626	11478681	rs7974485	T	C	156731	0.3757	-0.0241235	0.00399097	1.51e-09	rs7974485	rs7974485	PRH1-PRR4 Intron
Salad dressing	12	16578597	16682265	rs34725238	G	A	159310	0.1212	-0.0307577	0.00547789	1.98e-08	rs34725238	rs34725238	MGST1 61252
F-Strong flavours	12	17396190	17511158	rs1588687	G	A	153924	0.2906	0.0573894	0.00999411	9.34e-09	rs1588687	rs1588687	LOC728622 253839
F-Fish	12	23033118	23126594	rs201939169	AC	A	155344	0.3172	0.0628025	0.0109159	8.75e-09	rs201939169	rs201939169	ETNK1 209339
F-Savoury	12	23033118	23126594	rs201939169	AC	A	157915	0.3172	0.0691163	0.0123865	2.41e-08	rs201939169	rs201939169	ETNK1 209339
F-Small fish	12	23033118	23126594	rs201939169	AC	A	150746	0.3172	0.0586769	0.010741	4.68e-08	rs201939169	rs201939169	ETNK1 209339
F-Strong flavours	12	31511187	31779046	12:31682096_C_CA	CA	C	153924	0.3297	0.0541686	0.0096516	2e-08	12:31682096_C_CA	12:31682096_C_CA	AMN1
Chips	12	37857819	39364596	rs750324297	T	TCTAA	159574	0.5006	0.0201081	0.00355325	1.53e-08	rs750324297	rs750324297	CPNE8
F-Beans	12	49736702	50160662	rs933738	G	A	159014	0.1728	0.100686	0.0165326	1.13e-09	rs933738	rs933738	KCNH3 Intron
F-Low caloric	12	49736702	50160662	12:49886882_TA_T	T	TA	154998	0.2063	0.0959849	0.0162975	3.87e-09	12:49886882_TA_T	rs11168988	SPATS2 Intron
F-Healthy	12	49736702	50160662	12:49886882_TA_T	T	TA	150899	0.2063	0.106678	0.0179299	2.69e-09	12:49886882_TA_T	rs11168988	SPATS2 Intron
Lamb	12	52541865	52557234	rs11170018	A	G	158453	0.2577	0.0234675	0.00406937	8.12e-09	rs11170018	rs11170018	KRT80 12311
F-Cooking vegetables	12	54600543	54702966	rs3809162	G	A	158645	0.4094	-0.0699568	0.0112857	5.69e-10	rs3809162	rs3809162	CBX5 U3;CBX5 U5
F-Vegetarian	12	54600543	54702966	rs3809162	G	A	159098	0.4094	-0.0618324	0.0112868	4.29e-08	rs3809162	rs3809162	CBX5 U3;CBX5 U5
Shellfish	12	60797083	60863497	rs4451769	A	G	155491	0.2323	0.0233029	0.00425596	4.39e-08	rs4451769	rs4451769	SLC16A7 621674
Sweet foods	12	63466131	63644087	rs4547160	G	T	159527	0.6556	0.0250991	0.00375235	2.29e-11	rs4547160	rs4547160	AVPR1A 36277
F-Milky sweets	12	63466131	63644087	rs4547160	G	T	159393	0.6556	0.083001	0.01339	5.69e-10	rs4547160	rs4547160	AVPR1A 36277
Cake	12	63466131	63644087	rs10877962	T	C	159518	0.4166	-0.020584	0.0036055	1.16e-08	rs4547160	rs4547160	AVPR1A 36277
Herring	12	70019292	70028590	rs149608460	G	A	150609	0.0069	0.12815	0.02298	2.47e-08	rs149608460	rs149608460	LRRC10 14349
Coffee difference	12	90301665	90564295	rs10858948	A	G	157453	0.4951	-0.0193633	0.00355131	4.99e-08	rs10858948	rs10858948	LOC338758 314163
Melon	12	102121251	102257825	12:102121251_CAT_C	C	CAT	159441	0.0115	-0.0997754	0.018219	4.37e-08	12:102121251_CAT_C	12:102121251_CAT_C	CHPT1
F-Strong flavours	12	106960182	107522203	rs10861685	C	G	153924	0.1251	-0.0768587	0.0137147	2.09e-08	rs11113061	rs11113061	RFX4 U5
Aubergine	12	106960182	107522203	rs76601128	AACACTT	A	152291	0.1471	-0.0288816	0.00513433	1.88e-08	rs11113061	rs11113061	RFX4 U5
Brussel sprouts	12	107708816	107724173	rs13377865	C	G	159493	0.1925	-0.0251606	0.00455371	3.31e-08	rs13377865	rs13377865	BTBD11 Synonimous
F-Salad vegetables	12	109708567	110105520	12:110051767_TG_T	T	TG	159432	0.1131	-0.106786	0.0176818	1.55e-09	12:110051767_TG_T	rs34662493	UBE3B Intron
Raw carrots	12	109708567	110105520	12:110051767_TG_T	T	TG	159303	0.1131	-0.0322302	0.00561826	9.71e-09	12:110051767_TG_T	rs34662493	UBE3B Intron
Salad leaves	12	109708567	110105520	12:110051767_TG_T	T	TG	159482	0.1131	-0.035206	0.00561553	3.66e-10	12:110051767_TG_T	rs34662493	UBE3B Intron
Tea with sugar	12	121103023	121220031	rs111524607	T	C	158151	0.2879	-0.0237504	0.00394172	1.71e-09	rs111524607	rs111524607	CABP1 Intron
Add salt to food	12	122227152	122280749	rs1795966	A	G	159450	0.8134	-0.0254201	0.00454203	2.21e-08	rs1795966	rs1795966	SETD1B Synonimous
F-Fruit	12	128519418	128534485	rs11059448	G	A	159218	0.0734	0.124924	0.0214573	5.82e-09	rs11059448	rs11059448	FLJ37505 138451
F-Fruit	12	133195311	133332507	rs10870501	T	C	159218	0.3861	-0.0638695	0.011494	2.75e-08	rs10870501	rs10870501	ANKLE2 Intron
F-Cooking vegetables	13	27894037	27939564	rs1537437	G	C	158645	0.0695	0.126389	0.0218222	6.97e-09	rs1537437	rs1537437	RASL11A 46209
F-Cooking vegetables	13	43800258	43800258	rs1822750	C	T	158645	0.1123	-0.0974195	0.0175762	2.98e-08	rs1822750	rs1822750	ENOX1 Intron
Green olives	13	45321621	45379502	rs9590856	T	C	156731	0.485	-0.0208322	0.0035828	6.12e-09	rs9590856	rs9590856	LOC144817 2065
F-Sharp flavour	13	45321621	45379502	rs9590856	T	C	152547	0.4847	-0.0506853	0.00890363	1.25e-08	rs9590856	rs9590856	LOC144817 2065
Black olives	13	45321621	45379502	rs9590856	T	C	156251	0.4848	-0.0202784	0.00358861	1.62e-08	rs9590856	rs9590856	LOC144817 2065
Horseradish/wasabi	13	50127138	50418893	rs3803185	C	T	152847	0.5381	-0.0203687	0.00363093	2.04e-08	rs3803185	rs3803185	ARL11 Non-synonimous
Globe artichoke	13	54061313	54081208	rs1958317	C	T	115868	0.5375	0.0235291	0.00419396	2.03e-08	rs1958317	rs1958317	OLFM4 436581
F-Vegetarian	13	55568732	56691764	13:56001120_CA_C	C	CA	159098	0.7247	-0.101497	0.0124268	3.15e-16	rs4310746	rs4310746	MIR1297 1027686
F-Salad vegetables	13	55568732	56691764	13:56014396_GT_G	G	GT	159432	0.7163	-0.0826049	0.0124241	2.96e-11	13:56014396_GT_G	rs2316090	MIR1297 1027686
Herring	13	55568732	56691764	13:55913870_ACTTGT_A	A	ACTTGT	150609	0.7334	-0.0429428	0.0041237	2.29e-25	rs3105049	rs3105049	MIR1297 1027686
Liver	13	55568732	56691764	13:56014396_GT_G	G	GT	158306	0.7164	-0.063208	0.011331	2.45e-08	rs3105049	rs3105049	MIR1297 1027686
Prawns	13	55568732	56691764	13:55937825_GA_G	G	GA	157990	0.749	-0.0294631	0.00421789	2.88e-12	rs3105049	rs3105049	MIR1297 1027686
Shellfish	13	55568732	56691764	rs12872990	G	A	155491	0.7071	-0.0418433	0.00413426	4.72e-24	rs3105049	rs3105049	MIR1297 1027686
Smoked fish	13	55568732	56691764	13:55913870_ACTTGT_A	A	ACTTGT	158149	0.7334	-0.0345499	0.0040252	9.48e-18	rs3105049	rs3105049	MIR1297 1027686
Spinach	13	55568732	56691764	rs9537116	A	G	157978	0.2658	0.0314557	0.00408428	1.38e-14	rs4310746	rs4310746	MIR1297 1027686
F-Fish	13	55568732	56691764	rs3105049	T	C	155344	0.7284	-0.124493	0.0114229	1.17e-27	rs3105049	rs3105049	MIR1297 1027686
F-Sea food	13	55568732	56691764	rs3105049	T	C	156740	0.7284	-0.105316	0.0111593	3.82e-21	rs3105049	rs3105049	MIR1297 1027686
F-Small fish	13	55568732	56691764	13:55913870_ACTTGT_A	A	ACTTGT	150746	0.7335	-0.122681	0.0113074	2e-27	rs3105049	rs3105049	MIR1297 1027686
F-Strong vegetables	13	55568732	56691764	rs1370063	A	T	147344	0.7148	-0.123097	0.010674	9.06e-31	rs3105049	rs3105049	MIR1297 1027686
F-Savoury	13	55568732	56691764	13:55937825_GA_G	G	GA	157915	0.749	-0.136313	0.0132967	1.16e-24	rs3105049	rs3105049	MIR1297 1027686
F-Strong flavours	13	55568732	56691764	rs1370063	A	T	153924	0.7148	-0.0981673	0.0100501	1.55e-22	rs3105049	rs3105049	MIR1297 1027686
F-Learned	13	55568732	56691764	13:55937825_GA_G	G	GA	156639	0.749	-0.109888	0.0107261	1.25e-24	rs3105049	rs3105049	MIR1297 1027686
F-Healthy breakfast	13	55568732	56691764	rs1370063	A	T	143879	0.7148	-0.106031	0.0145811	3.55e-13	rs3105049	rs3105049	MIR1297 1027686
F-Sharp flavour	13	55568732	56691764	13:55913870_ACTTGT_A	A	ACTTGT	152547	0.7335	-0.0967456	0.0100655	7.15e-22	rs3105049	rs3105049	MIR1297 1027686
Globe artichoke	13	55568732	56691764	rs1370063	A	T	115868	0.715	-0.0417966	0.00465483	2.83e-19	rs3105049	rs3105049	MIR1297 1027686
Goat cheese	13	55568732	56691764	13:55937825_GA_G	G	GA	150875	0.7489	-0.0339158	0.00431416	3.87e-15	rs3105049	rs3105049	MIR1297 1027686
Horseradish/wasabi	13	55568732	56691764	rs4885824	C	A	152847	0.8013	-0.0355714	0.00454415	5.05e-15	rs4885824	rs4885824	MIR1297 1000824
Mackerel	13	55568732	56691764	13:55913870_ACTTGT_A	A	ACTTGT	156695	0.7334	-0.0364503	0.00404458	2.11e-19	rs3105049	rs3105049	MIR1297 1027686
Salmon	13	55568732	56691764	13:55913870_ACTTGT_A	A	ACTTGT	158673	0.7335	-0.0314832	0.00401939	4.85e-15	rs3105049	rs3105049	MIR1297 1027686
Aubergine	13	55568732	56691764	rs1370063	A	T	152291	0.7146	-0.0371625	0.00405351	5.01e-20	rs3105049	rs3105049	MIR1297 1027686
Baked/steam fish	13	55568732	56691764	rs3105049	T	C	158335	0.7284	-0.030103	0.00401007	6.17e-14	rs3105049	rs3105049	MIR1297 1027686
Black olives	13	55568732	56691764	13:55913870_ACTTGT_A	A	ACTTGT	156251	0.7333	-0.0337053	0.00404933	8.75e-17	rs3105049	rs3105049	MIR1297 1027686
Brussel sprouts	13	55568732	56691764	rs538424927	TA	T	159493	0.2698	0.0356047	0.00399778	5.45e-19	rs538424927	rs538424927	LOC105370214
Butternut squash	13	55568732	56691764	rs2937339	C	T	148949	0.7239	-0.0342799	0.00410445	6.88e-17	rs3105049	rs3105049	MIR1297 1027686
Capers	13	55568732	56691764	rs3105049	T	C	140886	0.7279	-0.03073	0.00424921	4.83e-13	rs3105049	rs3105049	MIR1297 1027686
Lamb	13	55568732	56691764	rs669948	A	G	158453	0.7302	-0.0283908	0.00402236	1.73e-12	rs77132475	rs77132475	MIR1297 1270120
Sardines	13	55568732	56691764	rs3105049	T	C	157340	0.7283	-0.0362068	0.00402276	2.34e-19	rs3105049	rs3105049	MIR1297 1027686
F-Cook flavours	13	55568732	56691764	rs1370063	A	T	153323	0.7148	-0.10016	0.0132371	3.83e-14	rs3105049	rs3105049	MIR1297 1027686
F-Cooking vegetables	13	55568732	56691764	rs3013326	G	C	158645	0.7256	-0.111285	0.0124368	3.62e-19	rs4310746	rs4310746	MIR1297 1027686
F-Oily Fish	13	55568732	56691764	rs3105049	T	C	158547	0.7284	-0.105892	0.0145958	4.02e-13	rs3105049	rs3105049	MIR1297 1027686
Blue cheese	13	55568732	56691764	rs3105065	G	A	157457	0.7371	-0.0360719	0.00408247	1.03e-18	13:55913870_ACTTGT_A	rs7982441	MIR1297 1027686
F-Cheese	13	55568732	56691764	13:55937825_GA_G	G	GA	156734	0.749	-0.108827	0.0134842	6.99e-16	rs3105049	rs3105049	MIR1297 1027686
EVO oil	13	55568732	56691764	rs1370063	A	T	157343	0.7146	-0.022454	0.00398833	1.83e-08	rs3105049	rs3105049	MIR1297 1027686
Asparagus	13	55568732	56691764	rs10522286	GTTATA	G	155886	0.7305	-0.0327321	0.00404219	5.74e-16	rs3105049	rs3105049	MIR1297 1027686
Cabbage	13	55568732	56691764	rs547997427	TA	T	159516	0.266	0.0296592	0.00410862	5.33e-13	rs9569324	rs9569324	MIR1297 1268283
Garlic	13	55568732	56691764	rs73193539	C	T	159386	0.2515	0.0309989	0.00415708	9.02e-14	rs73193539	rs73193539	MIR1297 1254233
Salami	13	55568732	56691764	rs77132475	G	T	154673	0.7063	-0.027289	0.00407613	2.19e-11	rs77132475	rs77132475	MIR1297 1270120
Coriander	13	55568732	56691764	rs201200203	T	C	154301	0.6827	-0.0250527	0.00406497	7.19e-10	rs3105049	rs3105049	MIR1297 1027686
Gherkins	13	55568732	56691764	13:55937825_GA_G	G	GA	156020	0.7489	-0.0296217	0.00424173	2.92e-12	rs3105049	rs3105049	MIR1297 1027686
Haddock	13	55568732	56691764	rs3105049	T	C	158385	0.7283	-0.0255469	0.00401036	1.92e-10	rs3105049	rs3105049	MIR1297 1027686
F-Low caloric	13	55568732	56691764	rs1370063	A	T	154998	0.7148	-0.114678	0.0146101	4.19e-15	rs3105049	rs3105049	MIR1297 1027686
F-Fat/Salt	13	55568732	56691764	13:55937825_GA_G	G	GA	156621	0.749	-0.0274923	0.00412074	2.53e-11	rs3105049	rs3105049	MIR1297 1027686
F-Glutamates	13	55568732	56691764	rs9537160	T	C	159473	0.2786	0.0966349	0.0162213	2.56e-09	rs538424927	rs538424927	LOC105370214
Cauliflower	13	55568732	56691764	rs4310746	G	A	159496	0.7242	-0.0274276	0.00396898	4.89e-12	rs4310746	rs4310746	MIR1297 1027686
Green olives	13	55568732	56691764	13:55913870_ACTTGT_A	A	ACTTGT	156731	0.7332	-0.0308993	0.00404292	2.17e-14	rs3105049	rs3105049	MIR1297 1027686
Tomatoes	13	55568732	56691764	rs11370368	TA	T	159419	0.7289	-0.0245687	0.00400875	8.91e-10	rs3105049	rs3105049	MIR1297 1027686
Turnip	13	55568732	56691764	rs3013340	T	A	155376	0.7081	-0.0288456	0.00397316	3.93e-13	rs4310746	rs4310746	MIR1297 1027686
F-Sauces	13	55568732	56691764	rs7330681	G	A	158928	0.7289	-0.0965333	0.0155346	5.16e-10	rs7330681	rs7330681	MIR1297 1074316
Avocadoes	13	55568732	56691764	13:55913870_ACTTGT_A	A	ACTTGT	153095	0.7331	-0.0293239	0.00409206	7.81e-13	13:55913870_ACTTGT_A	rs7982441	MIR1297 1027686
Pollock	13	55568732	56691764	rs3105049	T	C	130936	0.7288	-0.0256588	0.00441212	6.09e-09	rs3105049	rs3105049	MIR1297 1027686
Porridge	13	55568732	56691764	rs9569324	A	G	159122	0.7037	-0.0254386	0.00401972	2.5e-10	rs9569324	rs9569324	MIR1297 1268283
F-Healthy	13	55568732	56691764	rs1370063	A	T	150899	0.7148	-0.0915251	0.0160736	1.24e-08	rs3105049	rs3105049	MIR1297 1027686
Mayonnaise	13	55568732	56691764	13:56130521_TC_T	T	TC	159361	0.6399	-0.0224172	0.00389424	8.66e-09	rs9569324	rs9569324	MIR1297 1268283
Salad dressing	13	55568732	56691764	rs142175605	A	G	159310	0.2016	0.0243346	0.00442284	3.78e-08	rs142175605	rs142175605	MIR1297 1082611
Globe artichoke	13	57620816	59667807	rs12430440	A	G	115868	0.229	-0.0501915	0.00494818	3.76e-24	rs12430440	rs12430440	PCDH17 160063
F-Strong vegetables	13	57620816	59667807	rs12430440	A	G	147344	0.2311	-0.110646	0.01143	3.66e-22	rs12430440	rs12430440	PCDH17 160063
Asparagus	13	57620816	59667807	rs7334317	A	G	155886	0.2605	-0.0278292	0.0040911	1.05e-11	rs12430440	rs12430440	PCDH17 160063
Black olives	13	57620816	59667807	rs12430440	A	G	156251	0.2307	-0.0299395	0.00424931	1.88e-12	rs12430440	rs12430440	PCDH17 160063
F-Sharp flavour	13	57620816	59667807	rs12430440	A	G	152547	0.2311	-0.0793431	0.0105544	5.58e-14	rs12430440	rs12430440	PCDH17 160063
F-Strong flavours	13	57620816	59667807	rs1572198	T	C	153924	0.2595	-0.0803861	0.0103505	8.08e-15	rs12430440	rs12430440	PCDH17 160063
Aubergine	13	57620816	59667807	rs12430440	A	G	152291	0.2309	-0.0349275	0.00430036	4.69e-16	rs12430440	rs12430440	PCDH17 160063
Avocadoes	13	57620816	59667807	rs539870	A	C	153095	0.247	-0.025439	0.00419383	1.35e-09	rs12430440	rs12430440	PCDH17 160063
Blue cheese	13	57620816	59667807	rs7998050	G	A	157457	0.7068	0.0260218	0.00391677	3.1e-11	rs12430440	rs12430440	PCDH17 160063
Capers	13	57620816	59667807	13:58705041_GT_G	G	GT	140886	0.2369	-0.0279711	0.00451407	5.83e-10	rs12430440	rs12430440	PCDH17 160063
Gherkins	13	57620816	59667807	rs12430440	A	G	156020	0.2307	-0.0253025	0.00425169	2.69e-09	rs12430440	rs12430440	PCDH17 160063
Green olives	13	57620816	59667807	rs1572198	T	C	156731	0.259	-0.0272042	0.00410458	3.44e-11	rs12430440	rs12430440	PCDH17 160063
Shellfish	13	57620816	59667807	rs12430440	A	G	155491	0.2309	-0.0271154	0.00425833	1.95e-10	rs12430440	rs12430440	PCDH17 160063
F-Beans	13	57620816	59667807	rs67862727	GT	G	159014	0.259	-0.0886295	0.0142679	5.24e-10	rs12430440	rs12430440	PCDH17 160063
F-Sea food	13	57620816	59667807	rs920990	T	C	156740	0.5456	0.0660854	0.00996721	3.35e-11	rs12430440	rs12430440	PCDH17 160063
F-Learned	13	57620816	59667807	rs12430440	A	G	156639	0.2311	-0.0709362	0.0110297	1.26e-10	rs12430440	rs12430440	PCDH17 160063
Lentil beans	13	57620816	59667807	rs67862727	GT	G	159108	0.2589	-0.0246097	0.00409065	1.82e-09	rs12430440	rs12430440	PCDH17 160063
F-Cheese	13	57620816	59667807	rs61957865	C	G	156734	0.2931	-0.0830382	0.0128427	1.01e-10	rs12430440	rs12430440	PCDH17 160063
F-Fat/Salt	13	57620816	59667807	rs9537923	C	T	156621	0.2931	-0.0230035	0.00392432	4.58e-09	rs12430440	rs12430440	PCDH17 160063
Prawns	13	57620816	59667807	rs920990	T	C	157990	0.5454	0.0215327	0.00362724	2.94e-09	rs12430440	rs12430440	PCDH17 160063
Grapefruit	13	57620816	59667807	13:59460710_AC_A	A	AC	157662	0.3129	-0.0219786	0.00384996	1.17e-08	13:59460710_AC_A	rs4389049	DIAPH3 756026
Sardines	13	60245671	60832173	rs73196165	A	G	157340	0.106	-0.0336555	0.00579701	6.45e-09	rs73196165	rs73196165	DIAPH3 Intron
Horseradish/wasabi	13	60245671	60832173	rs184629	C	T	152847	0.6445	-0.0227313	0.00377477	1.75e-09	rs184629	rs184629	DIAPH3 Intron
Green olives	13	62247625	62659249	rs9645949	A	G	156731	0.175	-0.026473	0.00470143	1.82e-08	rs9645949	rs9645949	PCDH20 361124
Black olives	13	64623557	65273173	rs575554666	C	A	156251	0.0519	0.0497818	0.00851564	5.07e-09	rs575554666	rs575554666	LOC105370238
Green olives	13	64623557	65273173	rs575554666	C	A	156731	0.0519	0.0471072	0.00850172	3.03e-08	rs575554666	rs575554666	LOC105370238
F-Sharp flavour	13	64623557	65273173	rs377726018	GTA	G	152547	0.0585	0.108524	0.0189603	1.04e-08	rs575554666	rs575554666	LOC105370238
Add salt to food	13	66500486	66719442	rs61957695	G	T	159450	0.3921	-0.0213827	0.00374294	1.14e-08	rs61957695	rs61957695	SPATA8 88685
Coffee with sugar	13	66913378	66988586	rs9540734	A	G	158219	0.4754	0.0208295	0.00356328	5.08e-09	rs5804277	rs5804277	PCDH9 Intron
F-Caffeinated sweet	13	66913378	66988586	rs5804277	CT	C	155986	0.4768	0.0816282	0.0134767	1.39e-09	rs5804277	rs5804277	PCDH9 Intron
F-Learned	13	67893880	68195416	rs1937522	G	A	156639	0.5258	-0.0529924	0.00931263	1.27e-08	rs1937522	rs1937522	PCDH9 269235
Spirits	13	67893880	68195416	rs1937522	G	A	157793	0.5259	-0.0194712	0.00356558	4.76e-08	rs1937522	rs1937522	PCDH9 269235
F-Alcohol	13	67893880	68195416	rs1937522	G	A	157286	0.5258	-0.0828576	0.0124455	2.78e-11	rs1937522	rs1937522	PCDH9 269235
F-Coffee/Alcohol	13	67893880	68195416	rs1937523	T	C	158095	0.4918	-0.0791519	0.0135722	5.48e-09	rs1937522	rs1937522	PCDH9 269235
Whisky	13	67893880	68195416	13:68118344_TA_T	T	TA	156904	0.2223	0.023849	0.00430484	3.05e-08	rs1937522	rs1937522	PCDH9 269235
F-Strong alcohol	13	67893880	68195416	rs1937522	G	A	157348	0.5258	-0.0882676	0.0142776	6.32e-10	rs1937522	rs1937522	PCDH9 269235
Raw carrots	13	93405416	93749178	rs2765717	C	A	159303	0.18	-0.0285485	0.00469614	1.24e-09	rs2765717	rs2765717	GPC5 Intron
Salmon	13	93405416	93749178	rs160266	T	C	158673	0.2864	-0.021791	0.00394054	3.22e-08	rs2765717	rs2765717	GPC5 Intron
F-Strong flavours	13	104585197	104752634	rs2785503	A	G	153924	0.5444	-0.0517913	0.0091105	1.31e-08	13:104733000_CT_C	rs1336599	SLC10A2 867000
Horseradish/wasabi	13	104585197	104752634	13:104733000_CT_C	C	CT	152847	0.3886	0.0221333	0.0038348	7.89e-09	13:104733000_CT_C	rs1336599	SLC10A2 867000
Capers	13	108089359	108187592	13:108171712_GAA_G	G	GAA	140886	0.773	0.0257269	0.00450933	1.19e-08	rs7991820	rs7991820	FAM155A Intron
F-Learned	13	108089359	108187592	rs7991820	C	A	156639	0.7443	0.0597075	0.0106605	2.13e-08	rs7991820	rs7991820	FAM155A Intron
Garlic	14	20404874	20710095	rs8005245	C	G	159386	0.4115	0.0645014	0.00360403	3.82e-71	rs8005245	rs8005245	OR4K17 Non-synonimous
Horseradish/wasabi	14	20404874	20710095	rs17277081	T	C	152847	0.4129	0.0362423	0.00368144	7.61e-23	rs8005245	rs8005245	OR4K17 Non-synonimous
Plain yogurt	14	20404874	20710095	rs55894341	A	G	158675	0.4129	-0.0222955	0.00361391	6.91e-10	rs8005245	rs8005245	OR4K17 Non-synonimous
Chilli pepper	14	20404874	20710095	rs1888369	C	T	157484	0.4163	-0.0205601	0.00362657	1.45e-08	rs8005245	rs8005245	OR4K17 Non-synonimous
Dried fruit	14	20404874	20710095	rs55894341	A	G	159258	0.413	-0.0212711	0.00360697	3.73e-09	rs8005245	rs8005245	OR4K17 Non-synonimous
Oranges	14	20404874	20710095	rs55894341	A	G	159458	0.4129	-0.0210724	0.00360481	5.08e-09	rs8005245	rs8005245	OR4K17 Non-synonimous
Porridge	14	20404874	20710095	rs8005245	C	G	159122	0.4115	-0.0230082	0.00360993	1.88e-10	rs8005245	rs8005245	OR4K17 Non-synonimous
Salami	14	20404874	20710095	rs1888371	A	G	154673	0.4116	0.0224783	0.00366362	8.57e-10	rs8005245	rs8005245	OR4K17 Non-synonimous
F-Healthy breakfast	14	20404874	20710095	rs8005245	C	G	143879	0.4116	-0.0868949	0.0133768	8.25e-11	rs8005245	rs8005245	OR4K17 Non-synonimous
Cherries	14	22009119	22244528	rs35260863	C	T	159373	0.1015	-0.036046	0.00589961	1e-09	rs35260863	rs35260863	OR10G3 Non-synonimous
Dried fruit	14	22009119	22244528	rs35260863	C	T	159258	0.1015	-0.034428	0.0059011	5.45e-09	rs35260863	rs35260863	OR10G3 Non-synonimous
Plums	14	22009119	22244528	rs35260863	C	T	159369	0.1015	-0.0425029	0.00589969	5.91e-13	rs35260863	rs35260863	OR10G3 Non-synonimous
F-Fruit	14	22009119	22244528	rs35260863	C	T	159218	0.1015	-0.112112	0.01853	1.45e-09	rs35260863	rs35260863	OR10G3 Non-synonimous
Fruit	14	22009119	22244528	rs10134477	G	C	159418	0.1168	-0.0310098	0.00560075	3.09e-08	rs35260863	rs35260863	OR10G3 Non-synonimous
Fried fish	14	28467571	28502189	rs2150344	C	G	158855	0.0673	0.0390959	0.00713262	4.25e-08	rs2150344	rs2150344	LOC100505967 358728
F-Small fish	14	29253162	29861079	rs1307813	A	C	150746	0.6426	-0.0649429	0.0104306	4.78e-10	rs1307813	rs1307813	MIR548AI 125408
Herring	14	29253162	29861079	rs11624759	A	C	150609	0.3571	0.0217052	0.00380587	1.21e-08	rs1307813	rs1307813	MIR548AI 125408
F-Fish	14	29253162	29861079	rs1307813	A	C	155344	0.6426	-0.0731176	0.0106005	5.29e-12	rs1307813	rs1307813	MIR548AI 125408
F-Sharp flavour	14	29253162	29861079	rs1956238	A	C	152547	0.5944	-0.0521024	0.00906245	8.96e-09	rs1956238	rs1956238	MIR548AI 163013
Sardines	14	29253162	29861079	rs1307813	A	C	157340	0.6425	-0.0266612	0.00372152	7.94e-13	rs1307813	rs1307813	MIR548AI 125408
Shellfish	14	29253162	29861079	14:29773840_TAAAC_T	T	TAAAC	155491	0.5905	-0.0219771	0.00365392	1.83e-09	rs1307813	rs1307813	MIR548AI 125408
Horseradish/wasabi	14	29253162	29861079	rs1950709	A	G	152847	0.5429	-0.0206245	0.00363642	1.43e-08	rs1307813	rs1307813	MIR548AI 125408
F-Sea food	14	29253162	29861079	14:29773840_TAAAC_T	T	TAAAC	156740	0.5907	-0.0622841	0.0100933	6.79e-10	rs1307813	rs1307813	MIR548AI 125408
Salmon	14	29253162	29861079	rs11625899	T	C	158673	0.3574	0.0222103	0.00371061	2.18e-09	rs1307813	rs1307813	MIR548AI 125408
Blue cheese	14	29782648	29854122	rs6576291	A	G	157457	0.6337	0.0203383	0.00369858	3.84e-08	rs6576291	rs6576291	MIR548AI 102732
Add salt to food	14	33977512	33990238	rs8012701	T	C	159450	0.6343	-0.022084	0.0036804	1.98e-09	rs8012701	rs8012701	NPAS3 Intron
Pears	14	36559475	36559475	rs566650320	C	A	159468	0.016	0.090609	0.0166175	4.99e-08	rs566650320	rs566650320	MBIP
Burn spicy	14	37701510	38208471	rs117333488	C	T	154046	0.0497	0.0509793	0.00849569	1.98e-09	rs117333488	rs117333488	MIPOL1 Intron
F-Capsicum	14	37701510	38208471	rs117333488	C	T	157390	0.0496	0.133683	0.0243834	4.19e-08	rs117333488	rs117333488	MIPOL1 Intron
F-Strong vegetables	14	40678877	41250380	rs10140768	C	T	147344	0.3784	0.0609838	0.00993611	8.38e-10	rs10140768	rs10140768	FBXO33 1000757
Asparagus	14	40678877	41250380	rs10131111	T	A	155886	0.3782	0.0215541	0.00369699	5.58e-09	rs10140768	rs10140768	FBXO33 1000757
Cake	14	46340135	46902230	rs4473093	T	G	159518	0.2444	0.0229749	0.00412168	2.5e-08	rs4473093	rs4473093	RPL10L 508064
F-Cake/Biscuits	14	46340135	46902230	rs4473093	T	G	159522	0.2444	0.0714694	0.0128186	2.47e-08	rs4473093	rs4473093	RPL10L 508064
Oranges	14	47477277	47506833	rs7141417	T	G	159458	0.8454	-0.0272875	0.00493148	3.17e-08	rs7141417	rs7141417	MDGA2 Intron
Eggs	14	59264284	59284141	rs7494770	C	T	159447	0.8679	0.0291859	0.00529525	3.57e-08	rs7494770	rs7494770	DACT1 169048
F-Cooking vegetables	14	79237193	79237193	14:79237193_TG_T	T	TG	158645	0.0102	-0.301148	0.05523	4.96e-08	14:79237193_TG_T	14:79237193_TG_T	NRXN3
Horseradish/wasabi	14	98500814	98655131	rs28521983	C	T	152847	0.4658	0.0204913	0.00363532	1.76e-08	rs9323990	rs9323990	C14orf64 104595
F-Strong vegetables	14	98500814	98655131	rs9323990	A	G	147344	0.3775	0.0546314	0.00994076	3.89e-08	rs9323990	rs9323990	C14orf64 104595
Add salt to food	14	98839611	98950969	14:98872456_GA_G	G	GA	159450	0.359	0.0236869	0.00369505	1.47e-10	14:98872456_GA_G	rs34815939	C14orf177 290833
Herring	14	98839611	98950969	rs4350507	T	A	150609	0.9418	-0.0459168	0.00787473	5.55e-09	rs4350507	rs4350507	C14orf177 276772
BBQ grilled meat	14	103851272	104066314	rs3759584	C	T	158387	0.3667	-0.0216544	0.00370387	5.07e-09	rs3759584	rs3759584	TRMT61A U3
Whole milk	15	37656571	37959254	rs1457258	A	C	159170	0.4457	-0.0203719	0.00356442	1.12e-08	rs4420489	rs4420489	TMCO5A 297560
F-Sharp flavour	15	37656571	37959254	rs4432233	G	T	152547	0.6004	-0.0496259	0.0090845	4.69e-08	rs4420489	rs4420489	TMCO5A 297560
Cream	15	47374020	47713102	rs419055	T	A	159441	0.3128	-0.021278	0.00382376	2.65e-08	rs419055	rs419055	SEMA6D Intron
Avocadoes	15	47374020	47713102	rs11632877	A	G	153095	0.5581	0.021084	0.0036549	8.03e-09	rs11632877	rs11632877	SEMA6D Intron
Dried fruit	15	47374020	47713102	rs5812392	AT	A	159258	0.6481	0.0215871	0.00381192	1.49e-08	rs5812392	rs5812392	SEMA6D Intron
Plums	15	47689133	48133686	rs281313	G	A	159369	0.6648	0.0206173	0.0037665	4.43e-08	rs281313	rs281313	SEMA6D Intron
Cornflakes	15	47689133	48133686	rs1656604	C	T	159353	0.4594	0.0219889	0.00355249	6.09e-10	rs1656604	rs1656604	SEMA6D Intron
Raw carrots	15	47689133	48133686	rs11070592	A	G	159303	0.397	0.0225658	0.00365065	6.4e-10	rs11070592	rs11070592	SEMA6D Intron
Broccoli	15	51695735	52273668	rs1017679	T	C	159414	0.7391	0.0221508	0.0040328	3.97e-08	rs1017679	rs1017679	SCG3;DMXL2 U5
F-Salad vegetables	15	51695735	52273668	15:51968914_GT_G	G	GT	159432	0.7387	0.0707331	0.0127465	2.87e-08	rs1017679	rs1017679	SCG3;DMXL2 U5
F-Vegetarian	15	51695735	52273668	rs1378893	G	A	159098	0.7583	0.0772895	0.0129638	2.49e-09	rs1017679	rs1017679	SCG3;DMXL2 U5
F-Fish	15	51695735	52273668	rs778542494	C	CA	155344	0.5806	0.0563697	0.0102949	4.36e-08	rs1017679	rs1017679	SCG3;DMXL2 U5
F-Savoury	15	51695735	52273668	rs11637716	C	T	157915	0.5578	0.0633303	0.0116069	4.86e-08	rs11637716	rs11637716	SCG3 Intron
F-Learned	15	51695735	52273668	rs11638106	T	C	156639	0.5566	0.052204	0.00936039	2.45e-08	rs1017679	rs1017679	SCG3;DMXL2 U5
Gherkins	15	56876281	57576475	rs7496293	T	C	156020	0.5632	0.0199235	0.0036314	4.12e-08	rs7496293	rs7496293	TCF12 Intron
F-Healthy breakfast	15	63782138	63786934	rs11071754	A	C	143879	0.5096	-0.0720096	0.013168	4.54e-08	rs11071754	rs11071754	USP3 14670
Shellfish	15	67476952	68140315	rs34004236	TA	T	155491	0.2651	-0.026809	0.00407291	4.68e-11	rs11451847	rs11451847	LOC100506686;MAP2K5;IQCH;C15orf61 Intron
F-Sea food	15	67476952	68140315	rs11451847	CG	C	156740	0.2648	-0.0650405	0.011248	7.36e-09	rs11451847	rs11451847	LOC100506686;MAP2K5;IQCH;C15orf61 Intron
Coffee max	15	74462062	76222139	rs2472297	T	C	159006	0.2635	0.0459745	0.00401683	2.72e-30	rs2472297	rs2472297	CYP1A1 10002
F-Chocolate/Coffee	15	74462062	76222139	rs2472297	T	C	158905	0.2634	0.20304	0.0167989	1.24e-33	rs2472297	rs2472297	CYP1A1 10002
Milk chocolate	15	74462062	76222139	rs2472297	T	C	159434	0.2635	-0.0230737	0.00401265	8.96e-09	rs2472297	rs2472297	CYP1A1 10002
Coffee without sugar	15	74462062	76222139	rs2472297	T	C	158240	0.2636	0.0356334	0.00402759	9.25e-19	rs2472297	rs2472297	CYP1A1 10002
Dark chocolate	15	74462062	76222139	rs2472297	T	C	159469	0.2635	0.065493	0.009306	1.98e-12	rs2472297	rs2472297	CYP1A1 10002
F-Coffee/Alcohol	15	74462062	76222139	rs2472297	T	C	158095	0.2634	0.0929403	0.0154024	1.6e-09	rs2472297	rs2472297	CYP1A1 10002
F-Milky sweets	15	74462062	76222139	rs2472297	T	C	159393	0.2634	-0.08673	0.0144429	1.91e-09	rs2472297	rs2472297	CYP1A1 10002
Ice cream	15	74462062	76222139	rs2472297	T	C	159498	0.2635	-0.0232588	0.00401188	6.78e-09	rs2472297	rs2472297	CYP1A1 10002
Cucumber	15	79858832	79897591	rs1685155	A	G	159501	0.3996	-0.0204716	0.00362422	1.64e-08	rs1685155	rs1685155	KIAA1024 100565
F-Strong alcohol	15	82884151	83577693	15:83537601_CTA_C	C	CTA	157348	0.4659	0.0779264	0.0142917	4.96e-08	15:83537601_CTA_C	15:83537601_CTA_C	HOMER2
F-Capsicum	15	85145793	85432880	rs306198	G	A	157390	0.2853	0.0740912	0.011734	2.71e-10	rs306198	rs306198	ALPK3 Non-synonimous
Burn spicy	15	85145793	85432880	rs306208	G	T	154046	0.326	0.0231952	0.00385043	1.73e-09	rs306198	rs306198	ALPK3 Non-synonimous
Chilli pepper	15	85145793	85432880	rs12907646	A	G	157484	0.2273	0.0254568	0.00425108	2.14e-09	rs306198	rs306198	ALPK3 Non-synonimous
F-Coffee/Alcohol	16	1405537	1447319	rs62011305	T	A	158095	0.6153	-0.0810671	0.0139463	6.14e-09	rs62011305	rs62011305	GNPTG Intron
F-Fish	16	6468760	6565557	rs55865909	A	G	155344	0.1215	-0.0863672	0.0155495	2.79e-08	rs55865909	rs55865909	RBFOX1 Intron
F-Oily Fish	16	6468760	6565557	rs55865909	A	G	158547	0.1215	-0.108346	0.0198687	4.95e-08	rs55865909	rs55865909	RBFOX1 Intron
F-Capsicum	16	7265155	7313997	rs11639822	A	G	157390	0.5744	0.06029	0.0107175	1.85e-08	rs11639822	rs11639822	RBFOX1 Intron
Black olives	16	12793139	12851148	rs11861627	C	A	156251	0.1806	-0.0313083	0.00477513	5.56e-11	rs11861627	rs11861627	CPPED1 Intron
Blue cheese	16	12793139	12851148	rs11861627	C	A	157457	0.1805	-0.0291465	0.00475625	8.97e-10	rs11861627	rs11861627	CPPED1 Intron
Broad beans	16	12793139	12851148	rs11861627	C	A	158921	0.1806	-0.0310416	0.00473362	5.52e-11	rs11861627	rs11861627	CPPED1 Intron
Gherkins	16	12793139	12851148	rs11861627	C	A	156020	0.1805	-0.029608	0.00477794	5.81e-10	rs11861627	rs11861627	CPPED1 Intron
Green olives	16	12793139	12851148	rs11861627	C	A	156731	0.1805	-0.0319952	0.00476745	1.96e-11	rs11861627	rs11861627	CPPED1 Intron
Horseradish/wasabi	16	12793139	12851148	rs11861627	C	A	152847	0.1803	-0.0331948	0.00483221	6.53e-12	rs11861627	rs11861627	CPPED1 Intron
F-Beans	16	12793139	12851148	rs12447114	G	T	159014	0.2237	-0.0908117	0.0149993	1.41e-09	rs11861627	rs11861627	CPPED1 Intron
F-Sharp flavour	16	12793139	12851148	rs11861627	C	A	152547	0.1806	-0.0885362	0.0115647	1.92e-14	rs11861627	rs11861627	CPPED1 Intron
F-Strong flavours	16	12793139	12851148	rs11861627	C	A	153924	0.1806	-0.0753717	0.0117921	1.64e-10	rs11861627	rs11861627	CPPED1 Intron
F-Alcohol	16	19832798	19994176	rs59323025	A	C	157286	0.1436	-0.0973634	0.0177261	3.96e-08	rs59323025	rs59323025	GPRC5B Non-synonimous
Cornflakes	16	20068097	20149603	rs33924720	ATTAC	A	159353	0.8918	0.034342	0.00573909	2.2e-09	rs33924720	rs33924720	GPR139 45326
Cheesecake	16	28298418	29001460	16:28704506_ATTT_A	A	ATTT	159246	0.3961	0.0256438	0.00367068	2.87e-12	16:28704506_ATTT_A	rs378421	EIF3CL 7433
Ice cream	16	28298418	29001460	rs12928404	C	T	159498	0.4046	0.0263692	0.00361149	2.89e-13	rs12928404	rs12928404	TUFM U3;TUFM U5
F-Cake/Biscuits	16	28298418	29001460	rs35626515	A	C	159522	0.4032	0.0690964	0.0112296	7.6e-10	16:28704506_ATTT_A	rs378421	EIF3CL 7433
F-Milky sweets	16	28298418	29001460	rs3088215	C	A	159393	0.3968	0.0972712	0.0130052	7.46e-14	16:28704506_ATTT_A	rs378421	EIF3CL 7433
F-Dessert	16	28298418	29001460	16:28704506_ATTT_A	A	ATTT	159398	0.3961	0.0854225	0.0123045	3.86e-12	16:28704506_ATTT_A	rs378421	EIF3CL 7433
Biscuits	16	28298418	29001460	rs556881732	A	G	159527	0.2895	0.0248823	0.00419473	3.02e-09	rs556881732	rs556881732	NPIPB6
Burn spicy	16	28298418	29001460	16:28704506_ATTT_A	A	ATTT	154046	0.3965	-0.0229698	0.00373221	7.6e-10	16:28704506_ATTT_A	rs378421	EIF3CL 7433
Chilli pepper	16	28298418	29001460	rs437564	T	C	157484	0.3752	-0.0249417	0.00379483	4.99e-11	16:28704506_ATTT_A	rs378421	EIF3CL 7433
Spicy foods	16	28298418	29001460	rs437564	T	C	159503	0.3752	-0.0226182	0.00376948	1.99e-09	16:28704506_ATTT_A	rs378421	EIF3CL 7433
F-Capsicum	16	28298418	29001460	rs378421	A	G	157390	0.4133	-0.0685756	0.0107612	1.86e-10	16:28704506_ATTT_A	rs378421	EIF3CL 7433
F-Cook flavours	16	28298418	29001460	16:28579915_GT_G	G	GT	153323	0.4654	-0.0724103	0.0119806	1.5e-09	16:28704506_ATTT_A	rs378421	EIF3CL 7433
F-Highly palatable	16	28298418	29001460	rs35626515	A	C	158666	0.4032	0.0234822	0.00361697	8.46e-11	16:28704506_ATTT_A	rs378421	EIF3CL 7433
Garlic	16	28298418	29001460	16:28704506_ATTT_A	A	ATTT	159386	0.3961	-0.0204265	0.00366907	2.61e-08	16:28704506_ATTT_A	rs378421	EIF3CL 7433
White bread	16	28298418	29001460	rs35626515	A	C	159491	0.4031	0.0202582	0.0036149	2.12e-08	16:28704506_ATTT_A	rs378421	EIF3CL 7433
F-Savoury caloric	16	28298418	29001460	rs35626515	A	C	158684	0.4032	0.0641629	0.0117256	4.45e-08	16:28704506_ATTT_A	rs378421	EIF3CL 7433
Diet fizzy drinks	16	28298418	29001460	rs2925630	C	T	157017	0.3897	0.0215121	0.00374265	9.1e-09	16:28704506_ATTT_A	rs378421	EIF3CL 7433
Black olives	16	30820866	31378235	rs12716979	G	T	156251	0.3768	0.0229205	0.00371848	7.14e-10	rs12716979	rs12716979	STX1B Intron
Dark chocolate	16	51439162	51492058	rs12325192	T	C	159469	0.2013	-0.064715	0.010226	2.5e-10	rs12325192	rs12325192	SALL1 279428
F-Fruit juice	16	53555390	53908484	rs7188250	C	T	159344	0.4164	-0.148709	0.0161097	2.68e-20	rs55872725	rs55872725	FTO Intron
Apple juice	16	53555390	53908484	rs7188250	C	T	159215	0.4164	-0.0224819	0.003603	4.42e-10	rs55872725	rs55872725	FTO Intron
Orange juice	16	53555390	53908484	rs12149574	G	C	159473	0.4145	-0.0333597	0.00360061	2.02e-20	rs55872725	rs55872725	FTO Intron
Porridge	16	53555390	53908484	rs55872725	T	C	159122	0.4046	0.0448227	0.00361699	3.25e-35	rs55872725	rs55872725	FTO Intron
Liver	16	53555390	53908484	rs55872725	T	C	158306	0.4046	0.078008	0.01034	4.62e-14	rs55872725	rs55872725	FTO Intron
Raw carrots	16	53555390	53908484	rs9972653	T	G	159303	0.4003	-0.0228395	0.00362784	3.09e-10	rs55872725	rs55872725	FTO Intron
Fizzy drinks	16	53555390	53908484	rs62033400	G	A	158805	0.3958	-0.032332	0.00363484	6.06e-19	rs55872725	rs55872725	FTO Intron
Aubergine	16	53555390	53908484	rs11649091	G	T	152291	0.434	0.0243369	0.00366571	3.2e-11	rs55872725	rs55872725	FTO Intron
Blue cheese	16	53555390	53908484	rs55872725	T	C	157457	0.4049	0.0296062	0.00363649	3.99e-16	rs55872725	rs55872725	FTO Intron
Butternut squash	16	53555390	53908484	rs55872725	T	C	148949	0.4053	0.0265856	0.00373753	1.17e-12	rs55872725	rs55872725	FTO Intron
Chips	16	53555390	53908484	rs9972653	T	G	159574	0.4003	-0.024736	0.0036239	8.88e-12	rs55872725	rs55872725	FTO Intron
Coffee difference	16	53555390	53908484	rs9972653	T	G	157453	0.4005	-0.0372832	0.00364775	1.71e-24	rs55872725	rs55872725	FTO Intron
Coffee max	16	53555390	53908484	rs12149832	A	G	159006	0.4142	0.023729	0.00360635	4.76e-11	rs55872725	rs55872725	FTO Intron
Coffee without sugar	16	53555390	53908484	rs62033400	G	A	158240	0.3959	0.0370312	0.00364117	2.84e-24	rs55872725	rs55872725	FTO Intron
Coffee with sugar	16	53555390	53908484	rs62033406	G	A	158219	0.4115	-0.0260548	0.00361444	5.73e-13	rs55872725	rs55872725	FTO Intron
Crisps	16	53555390	53908484	rs72805612	A	G	159554	0.4143	-0.0244029	0.00360157	1.28e-11	rs55872725	rs55872725	FTO Intron
Croissant	16	53555390	53908484	rs62033406	G	A	158623	0.4114	0.0198794	0.00360959	3.67e-08	rs55872725	rs55872725	FTO Intron
Eggs	16	53555390	53908484	rs56094641	G	A	159447	0.4054	0.0219964	0.00361429	1.18e-09	rs55872725	rs55872725	FTO Intron
Goat cheese	16	53555390	53908484	16:53812770_ATTTT_A	A	ATTTT	150875	0.4012	0.0253846	0.00372316	9.33e-12	rs55872725	rs55872725	FTO Intron
Herring	16	53555390	53908484	rs11649091	G	T	150609	0.4343	0.0266739	0.00368499	4.6e-13	rs55872725	rs55872725	FTO Intron
Honey	16	53555390	53908484	rs10852521	C	T	159091	0.5039	0.0194729	0.00354851	4.09e-08	rs55872725	rs55872725	FTO Intron
Jam	16	53555390	53908484	rs11075985	A	C	159573	0.4251	0.0247885	0.00358559	4.79e-12	rs55872725	rs55872725	FTO Intron
Mackerel	16	53555390	53908484	rs56094641	G	A	156695	0.4055	0.0295669	0.00364554	5.17e-16	rs55872725	rs55872725	FTO Intron
Mayonnaise	16	53555390	53908484	rs568974867	C	CAAA	159361	0.3973	0.027544	0.0036292	3.28e-14	rs55872725	rs55872725	FTO Intron
Plain yogurt	16	53555390	53908484	rs28429148	A	G	158675	0.4369	0.0277546	0.00364101	2.53e-14	rs55872725	rs55872725	FTO Intron
Pollock	16	53555390	53908484	16:53812783_TTTTG_T	T	TTTTG	130936	0.3938	0.0269838	0.00404161	2.47e-11	rs55872725	rs55872725	FTO Intron
Prawns	16	53555390	53908484	16:53812783_TTTTG_T	T	TTTTG	157990	0.3924	0.0243132	0.00368635	4.28e-11	rs55872725	rs55872725	FTO Intron
Salami	16	53555390	53908484	rs11642015	T	C	154673	0.4051	0.0208111	0.0036688	1.43e-08	rs55872725	rs55872725	FTO Intron
Sardines	16	53555390	53908484	rs55872725	T	C	157340	0.4046	0.0236758	0.0036381	7.72e-11	rs55872725	rs55872725	FTO Intron
Shellfish	16	53555390	53908484	rs56094641	G	A	155491	0.4055	0.0268117	0.00365968	2.41e-13	rs55872725	rs55872725	FTO Intron
Smoked fish	16	53555390	53908484	rs62033405	T	C	158149	0.3945	0.0259207	0.00364353	1.16e-12	rs55872725	rs55872725	FTO Intron
Soft cheese	16	53555390	53908484	rs568974867	C	CAAA	159253	0.3973	0.0269266	0.00363072	1.25e-13	rs55872725	rs55872725	FTO Intron
Tea difference	16	53555390	53908484	rs9940128	A	G	157305	0.424	-0.0270062	0.0036129	7.86e-14	rs55872725	rs55872725	FTO Intron
Tea with sugar	16	53555390	53908484	rs9972653	T	G	158151	0.4003	-0.0331719	0.00364063	8.43e-20	rs55872725	rs55872725	FTO Intron
Tinned tuna	16	53555390	53908484	rs56094641	G	A	158261	0.4054	0.0245137	0.00362772	1.44e-11	rs55872725	rs55872725	FTO Intron
Vinegar	16	53555390	53908484	rs11642841	A	C	159565	0.3995	-0.021019	0.00362084	6.47e-09	rs55872725	rs55872725	FTO Intron
F-Caffeinated sweet	16	53555390	53908484	rs9972653	T	G	155986	0.4004	-0.131797	0.0137375	8.48e-22	rs55872725	rs55872725	FTO Intron
F-Cheese	16	53555390	53908484	rs55872725	T	C	156734	0.4046	0.103356	0.0119104	4.04e-18	rs55872725	rs55872725	FTO Intron
F-Chocolate/Coffee	16	53555390	53908484	rs7188250	C	T	158905	0.4164	0.117499	0.0150122	5e-15	rs55872725	rs55872725	FTO Intron
F-Fish	16	53555390	53908484	rs56094641	G	A	155344	0.4054	0.0900576	0.0103471	3.21e-18	rs55872725	rs55872725	FTO Intron
F-Healthy breakfast	16	53555390	53908484	rs17817288	G	A	143879	0.4841	0.11654	0.0131723	8.96e-19	rs55872725	rs55872725	FTO Intron
F-Oily Fish	16	53555390	53908484	16:53812783_TTTTG_T	T	TTTTG	158547	0.3924	0.073631	0.013294	3.05e-08	rs55872725	rs55872725	FTO Intron
F-Sea food	16	53555390	53908484	16:53812783_TTTTG_T	T	TTTTG	156740	0.3924	0.0778224	0.010164	1.91e-14	rs55872725	rs55872725	FTO Intron
F-Small fish	16	53555390	53908484	rs56094641	G	A	150746	0.4054	0.09137	0.0101813	2.85e-19	rs55872725	rs55872725	FTO Intron
F-Sodas	16	53555390	53908484	rs8047587	T	G	157911	0.44	-0.0875783	0.0141744	6.47e-10	rs55872725	rs55872725	FTO Intron
F-Fat/Salt	16	53555390	53908484	rs55872725	T	C	156621	0.4046	0.0235259	0.0036398	1.02e-10	rs55872725	rs55872725	FTO Intron
F-Healthy	16	53555390	53908484	rs17817288	G	A	150899	0.4841	0.0924475	0.0145206	1.93e-10	rs55872725	rs55872725	FTO Intron
F-Savoury	16	53555390	53908484	rs568974867	C	CAAA	157915	0.3973	0.0959631	0.0117802	3.76e-16	rs55872725	rs55872725	FTO Intron
F-Learned	16	53555390	53908484	rs55872725	T	C	156639	0.4046	0.0718904	0.00947428	3.25e-14	rs55872725	rs55872725	FTO Intron
Aniseed	16	53555390	53908484	16:53812783_TTTTG_T	T	TTTTG	152087	0.3926	-0.0232873	0.00375686	5.75e-10	rs55872725	rs55872725	FTO Intron
F-Deep fried	16	53555390	53908484	rs7188250	C	T	158793	0.4164	-0.0684957	0.0122657	2.35e-08	rs55872725	rs55872725	FTO Intron
Shellfish	16	55290115	55403498	rs31047	G	A	155491	0.5009	-0.0207303	0.00360918	9.33e-09	rs31076	rs31076	IRX6 10068
Herring	16	55290115	55403498	rs1984899	C	T	150609	0.3558	0.0223787	0.00381128	4.35e-09	rs31076	rs31076	IRX6 10068
F-Fish	16	55290115	55403498	rs8056978	C	T	155344	0.4521	-0.0590663	0.0102074	7.18e-09	rs31076	rs31076	IRX6 10068
F-Sea food	16	55290115	55403498	rs31047	G	A	156740	0.5009	-0.0594277	0.00992586	2.14e-09	rs31076	rs31076	IRX6 10068
Sardines	16	55290115	55403498	rs31056	C	T	157340	0.4386	-0.0207931	0.00358866	6.91e-09	rs31076	rs31076	IRX6 10068
F-Small fish	16	55290115	55403498	rs1984899	C	T	150746	0.3555	0.0615836	0.0104431	3.7e-09	rs31076	rs31076	IRX6 10068
Mackerel	16	55290115	55403498	rs12928690	T	C	156695	0.3413	0.0225513	0.00376247	2.07e-09	rs31076	rs31076	IRX6 10068
Black olives	16	60902265	61050859	16:61040359_CT_C	C	CT	156251	0.228	-0.0243908	0.00429137	1.35e-08	16:61040359_CT_C	rs4146205	CDH8 635054
Ketchup	16	61455686	61582878	rs11862576	T	G	159380	0.3726	-0.0228143	0.00367164	5.23e-10	rs11862576	rs11862576	CDH8 103723
Strawberries	16	62678600	62772419	rs34143494	A	G	159446	0.2062	-0.038275	0.006223	7.79e-10	rs34143494	rs34143494	CDH8 687641
Coffee difference	16	64937249	65134457	rs12935138	A	G	157453	0.417	0.0213282	0.00361825	3.79e-09	rs35054335	rs35054335	CDH11 Intron
F-Caffeinated sweet	16	64937249	65134457	rs35709707	G	A	155986	0.4039	0.0870692	0.0137179	2.19e-10	rs35054335	rs35054335	CDH11 Intron
Tea with sugar	16	64937249	65134457	rs10500508	T	C	158151	0.4038	0.0199451	0.00362247	3.69e-08	rs35054335	rs35054335	CDH11 Intron
F-Deep fried	16	64937249	65134457	rs35142	C	T	158793	0.3908	0.0693588	0.0123922	2.18e-08	rs35142	rs35142	CDH11 Non-synonimous
Mayonnaise	16	65840597	65881527	rs1069571	G	A	159361	0.9157	0.0363703	0.00642519	1.52e-08	rs1069571	rs1069571	LOC283867 263254
Mayonnaise	16	66885652	66936003	rs404176	A	G	159361	0.4583	0.0196248	0.00356293	3.65e-08	rs404176	rs404176	CA7 12122
F-Sea food	16	73593166	73915577	rs145825073	TCCTC	T	156740	0.4442	-0.0576874	0.00998802	7.67e-09	rs11403987	rs11403987	LOC100506172 149836
Shellfish	16	73593166	73915577	rs427576	C	A	155491	0.4809	-0.0207561	0.00357731	6.6e-09	rs11403987	rs11403987	LOC100506172 149836
F-Fruit	16	73593166	73915577	rs862227	G	A	159218	0.4576	-0.0689873	0.011232	8.15e-10	rs11403987	rs11403987	LOC100506172 149836
Cherries	16	73593166	73915577	rs862227	G	A	159373	0.4576	-0.0258754	0.00354977	3.16e-13	rs11403987	rs11403987	LOC100506172 149836
Fruit	16	73593166	73915577	rs862227	G	A	159418	0.4576	-0.0207725	0.00354927	4.87e-09	rs11403987	rs11403987	LOC100506172 149836
Blue cheese	16	73593166	73915577	rs9923688	C	T	157457	0.3585	0.0206875	0.0037521	3.53e-08	rs9923688	rs9923688	LOC100506172 173471
F-Fish	16	73593166	73915577	rs328312	T	A	155344	0.463	-0.0563395	0.0101882	3.2e-08	rs328312	rs328312	LOC100506172 420080
Baked/steam fish	16	82841179	82867755	rs2318185	G	C	158335	0.524	-0.0206726	0.00367876	1.94e-08	rs2318185	rs2318185	CDH13 Intron
Herring	16	83411693	83778124	rs11859365	C	A	150609	0.2535	0.0368503	0.00418742	1.42e-18	rs11859365	rs11859365	CDH13 Intron
Shellfish	16	83411693	83778124	rs1123321	G	C	155491	0.258	0.0388186	0.00411935	4.54e-21	rs11859365	rs11859365	CDH13 Intron
Baked/steam fish	16	83411693	83778124	rs16961150	G	C	158335	0.2498	0.0293591	0.00412709	1.17e-12	rs11859365	rs11859365	CDH13 Intron
Sardines	16	83411693	83778124	rs11859365	C	A	157340	0.2533	0.03782	0.0040973	2.81e-20	rs11859365	rs11859365	CDH13 Intron
Smoked fish	16	83411693	83778124	rs1123321	G	C	158149	0.2579	0.0290716	0.00408672	1.16e-12	rs11859365	rs11859365	CDH13 Intron
F-Fish	16	83411693	83778124	rs11859365	C	A	155344	0.2531	0.118585	0.0116826	3.3e-24	rs11859365	rs11859365	CDH13 Intron
F-Oily Fish	16	83411693	83778124	rs16961150	G	C	158547	0.2498	0.104201	0.0149929	3.65e-12	rs11859365	rs11859365	CDH13 Intron
F-Sea food	16	83411693	83778124	rs11859365	C	A	156740	0.2531	0.104064	0.0114131	7.66e-20	rs11859365	rs11859365	CDH13 Intron
F-Small fish	16	83411693	83778124	rs11859365	C	A	150746	0.2531	0.112887	0.0114954	9.22e-23	rs11859365	rs11859365	CDH13 Intron
F-Savoury	16	83411693	83778124	rs11859365	C	A	157915	0.2531	0.115221	0.0132565	3.57e-18	rs11859365	rs11859365	CDH13 Intron
Mackerel	16	83411693	83778124	rs11859365	C	A	156695	0.2533	0.035044	0.00410579	1.45e-17	rs11859365	rs11859365	CDH13 Intron
F-Learned	16	83411693	83778124	rs1123321	G	C	156639	0.2579	0.0631998	0.0106293	2.75e-09	rs11859365	rs11859365	CDH13 Intron
Prawns	16	83411693	83778124	rs11859365	C	A	157990	0.2532	0.02883	0.00408908	1.82e-12	rs11859365	rs11859365	CDH13 Intron
Blue cheese	16	83411693	83778124	rs1123321	G	C	157457	0.2579	0.0248935	0.00409551	1.25e-09	rs11859365	rs11859365	CDH13 Intron
Gherkins	16	83411693	83778124	rs11859365	C	A	156020	0.2532	0.0261135	0.00411672	2.28e-10	rs11859365	rs11859365	CDH13 Intron
Goat cheese	16	83411693	83778124	rs13337331	T	A	150875	0.253	0.0231712	0.00420785	3.68e-08	rs11859365	rs11859365	CDH13 Intron
Haddock	16	83411693	83778124	rs16961150	G	C	158385	0.2498	0.0226281	0.00412641	4.19e-08	rs11859365	rs11859365	CDH13 Intron
Horseradish/wasabi	16	83411693	83778124	rs1123321	G	C	152847	0.258	0.0232701	0.00415543	2.17e-08	rs11859365	rs11859365	CDH13 Intron
Mushroom	16	83411693	83778124	rs11859365	C	A	159454	0.2532	0.0223611	0.00407108	3.98e-08	rs11859365	rs11859365	CDH13 Intron
Salami	16	83411693	83778124	rs9929436	C	G	154673	0.3381	0.0211603	0.00383062	3.34e-08	rs11859365	rs11859365	CDH13 Intron
Salmon	16	83411693	83778124	rs11859365	C	A	158673	0.2532	0.0233486	0.00408077	1.07e-08	rs11859365	rs11859365	CDH13 Intron
F-Sharp flavour	16	83411693	83778124	rs11859365	C	A	152547	0.2531	0.0787009	0.0102329	1.46e-14	rs11859365	rs11859365	CDH13 Intron
Green olives	16	83411693	83778124	rs11859365	C	A	156731	0.2534	0.0241312	0.00410659	4.23e-09	rs11859365	rs11859365	CDH13 Intron
Black olives	16	83411693	83778124	rs11859365	C	A	156251	0.2535	0.023917	0.00411143	6.02e-09	rs11859365	rs11859365	CDH13 Intron
Capers	16	83411693	83778124	rs11859365	C	A	140886	0.2537	0.0271943	0.00433144	3.45e-10	rs11859365	rs11859365	CDH13 Intron
F-Deep fried	17	2253087	2366585	rs2429915	C	G	158793	0.5245	0.0740459	0.0121076	9.62e-10	rs2447097	rs2447097	SGSM2;MNT Intron
F-Savoury caloric	17	2253087	2366585	rs2447097	G	T	158684	0.5392	0.0751993	0.0115393	7.18e-11	rs2447097	rs2447097	SGSM2;MNT Intron
Black olives	17	2253087	2366585	rs1545717	T	C	156251	0.3549	-0.0223843	0.00374118	2.22e-09	rs2447097	rs2447097	SGSM2;MNT Intron
Green olives	17	2253087	2366585	rs1545717	T	C	156731	0.3549	-0.0224968	0.00373595	1.75e-09	rs2447097	rs2447097	SGSM2;MNT Intron
Chilli pepper	17	3457494	3502926	rs224536	G	A	157484	0.3504	0.0330874	0.00372403	6.62e-19	rs224536	rs224536	TRPV1 Non-synonimous
F-Capsicum	17	3457494	3502926	rs224536	G	A	157390	0.3504	0.104895	0.011107	3.59e-21	rs224536	rs224536	TRPV1 Non-synonimous
Burn spicy	17	3457494	3502926	rs71379517	TCAGGAGGCTGAGG	T	154046	0.3486	0.031486	0.00378107	8.48e-17	rs224536	rs224536	TRPV1 Non-synonimous
Spicy foods	17	3457494	3502926	rs224537	A	G	159503	0.3503	0.0322244	0.00370036	3.19e-18	rs224536	rs224536	TRPV1 Non-synonimous
Black pepper	17	3457494	3502926	rs224536	G	A	158772	0.3504	0.0329603	0.00370862	6.47e-19	rs224536	rs224536	TRPV1 Non-synonimous
Ham	17	5170870	5361075	17:5313807_TG_T	T	TG	158550	0.4922	0.0203352	0.0035559	1.09e-08	rs9747449	rs9747449	RABEP1 U5
Pork chops	17	5170870	5361075	rs9747449	C	T	158434	0.5001	0.0207592	0.00357056	6.14e-09	rs9747449	rs9747449	RABEP1 U5
F-Alcohol	17	7730632	7804822	rs34121753	G	A	157286	0.5787	0.0688779	0.0125854	4.43e-08	rs34121753	rs34121753	KDM6B Synonimous
F-Coffee/Alcohol	17	7730632	7804822	rs34121753	G	A	158095	0.5787	0.0762911	0.0137413	2.82e-08	rs34121753	rs34121753	KDM6B Synonimous
Mayonnaise	17	15873275	16239865	rs746427605	C	CA	159361	0.6094	-0.0227575	0.00385485	3.58e-09	rs746427605	rs746427605	NCOR1
Fruit	17	21324504	21402491	rs62052601	C	T	159418	0.1071	0.0353722	0.00607935	5.98e-09	rs62052601	rs62052601	KCNJ12 20851
Black olives	17	37389409	37746847	rs56985859	TA	T	156251	0.248	-0.0230263	0.00419155	3.96e-08	rs56985859	rs56985859	FBXL20 Intron
Green olives	17	37389409	37746847	rs56985859	TA	T	156731	0.248	-0.0234046	0.00418401	2.25e-08	rs56985859	rs56985859	FBXL20 Intron
Butter on bread	17	38092713	38253228	17:38169579_TA_T	T	TA	159364	0.3946	-0.0206611	0.00370597	2.48e-08	17:38169579_TA_T	17:38169579_TA_T	CSF3
Beetroot	17	43149772	43221285	rs1053578	C	T	159342	0.0645	-0.0407843	0.00739168	3.46e-08	rs1053578	rs1053578	ACBD4 U3
Lager	17	43374723	45177425	rs17652520	A	G	156958	0.2287	-0.0261446	0.00425902	8.4e-10	rs17652520	rs17652520	MAPT;KIAA1267;STH Non-synonimous
Asparagus	17	43374723	45177425	17:44355745_TTGTTC_T	T	TTGTTC	155886	0.1485	-0.0345154	0.00563037	8.84e-10	17:44355745_TTGTTC_T	17:44355745_TTGTTC_T	ARL17B
Broad beans	17	43374723	45177425	rs75067210	T	C	158921	0.1805	-0.031075	0.00493266	3.01e-10	rs75067210	rs75067210	LRRC37A 14841
Brussel sprouts	17	43374723	45177425	rs2532395	T	C	159493	0.2126	-0.0429172	0.00437925	1.2e-22	rs2532395	rs2532395	KIAA1267 4452
F-Sharp flavour	17	43374723	45177425	rs2532387	T	G	152547	0.2169	-0.111619	0.0107968	4.74e-25	rs2532387	rs2532387	KANSL1
Avocadoes	17	43374723	45177425	rs796613028	C	CT	153095	0.2333	-0.0264412	0.00434747	1.22e-09	rs796613028	rs796613028	KANSL1
Baked/steam fish	17	43374723	45177425	rs1724417	G	A	158335	0.1726	-0.0283572	0.00506135	2.13e-08	rs1724417	rs1724417	LOC105376839
Black olives	17	43374723	45177425	rs2532387	T	G	156251	0.2168	-0.035184	0.00435948	7.15e-16	rs2532387	rs2532387	KANSL1
Capers	17	43374723	45177425	rs199737620	TA	T	140886	0.1978	-0.0401886	0.00492361	3.36e-16	rs199737620	rs199737620	KIAA1267 Intron
Fried chicken	17	43374723	45177425	rs62073222	G	A	157189	0.7278	0.028058	0.00433988	1.02e-10	rs62073222	rs62073222	LRRC37A
Gherkins	17	43374723	45177425	rs62073099	C	G	156020	0.1993	-0.0432696	0.00460683	6.12e-21	rs62073099	rs62073099	KIAA1267 10113
Globe artichoke	17	43374723	45177425	rs113873215	CA	C	115868	0.2193	-0.039641	0.00503725	3.64e-15	rs113873215	rs113873215	MAPT Intron
Goat cheese	17	43374723	45177425	rs2532384	A	C	150875	0.2237	-0.0369504	0.00436141	2.48e-17	rs2532384	rs2532384	KIAA1267 Non-synonimous
Herring	17	43374723	45177425	rs56072903	C	T	150609	0.2024	-0.0346533	0.00467247	1.25e-13	rs56072903	rs56072903	MAPT Intron
Horseradish/wasabi	17	43374723	45177425	rs2532402	G	C	152847	0.2226	-0.0337844	0.00437065	1.11e-14	rs2532402	rs2532402	KIAA1267 1389
Salami	17	43374723	45177425	rs2458185	A	C	154673	0.2116	-0.0370591	0.00447948	1.36e-16	rs2458185	rs2458185	KIAA1267 11
Smoked fish	17	43374723	45177425	rs199469	G	A	158149	0.7391	0.0288293	0.00430142	2.08e-11	rs199469	rs199469	LRRC37A2;NSF
F-Cooking vegetables	17	43374723	45177425	rs368506132	CA	C	158645	0.2123	-0.10833	0.0135704	1.43e-15	rs368506132	rs368506132	MAPT
F-Fish	17	43374723	45177425	rs1724417	G	A	155344	0.1727	-0.100248	0.0134399	8.72e-14	rs1724417	rs1724417	LOC105376839
F-Strong vegetables	17	43374723	45177425	rs62063281	G	A	147344	0.2192	-0.083449	0.0116482	7.83e-13	rs62063281	rs62063281	MAPT;KIAA1267;STH Non-synonimous
F-Fat/Salt	17	43374723	45177425	rs796613028	C	CT	156621	0.2339	-0.027071	0.00422087	1.42e-10	rs796613028	rs796613028	KANSL1
F-Strong flavours	17	43374723	45177425	rs62073099	C	G	153924	0.1996	-0.0941591	0.0113517	1.09e-16	rs62073099	rs62073099	KIAA1267 10113
F-Learned	17	43374723	45177425	rs2732689	A	C	156639	0.2365	-0.0942253	0.0109448	7.36e-18	rs2732689	rs2732689	KIAA1267 Non-synonimous
F-Cheese	17	43374723	45177425	rs377112142	CT	C	156734	0.2895	-0.0817274	0.0128895	2.29e-10	rs377112142	rs377112142	LOC105369225
Fizzy drinks	17	43374723	45177425	rs2458203	C	T	158805	0.3161	-0.0231447	0.0038368	1.64e-09	rs2458203	rs2458203	KIAA1267 33910
Green olives	17	43374723	45177425	17:44355745_TTGTTC_T	T	TTGTTC	156731	0.1485	-0.0428749	0.00561431	2.28e-14	17:44355745_TTGTTC_T	17:44355745_TTGTTC_T	ARL17B
Liver	17	43374723	45177425	17:43684425_AT_A	A	AT	158306	0.2515	-0.070774	0.01194	3.1e-09	17:43684425_AT_A	rs2906009	CRHR1 Non-synonimous
Salty foods	17	43374723	45177425	rs56755526	CT	C	159571	0.7442	0.0230166	0.00417407	3.53e-08	rs56755526	rs56755526	NSF Intron
F-Alcohol	17	43374723	45177425	rs199491	T	C	157286	0.245	-0.100479	0.0144513	3.58e-12	rs199491	rs199491	NSF
F-Beer	17	43374723	45177425	rs199491	T	C	156030	0.245	-0.0997371	0.0172156	6.9e-09	rs199491	rs199491	NSF
F-Small fish	17	43374723	45177425	rs56072903	C	T	150746	0.2032	-0.0853683	0.0124229	6.34e-12	rs56072903	rs56072903	MAPT Intron
F-Sodas	17	43374723	45177425	rs2458203	C	T	157911	0.3161	-0.0903629	0.0151339	2.36e-09	rs2458203	rs2458203	KIAA1267 33910
F-Savoury	17	43374723	45177425	rs80028338	C	A	157915	0.2051	-0.101692	0.0142766	1.06e-12	rs80028338	rs80028338	MAPT;KIAA1267;STH Non-synonimous
F-Beans	17	43374723	45177425	rs75067210	T	C	159014	0.1805	-0.0989755	0.0162519	1.13e-09	rs75067210	rs75067210	LRRC37A 14841
Mackerel	17	43374723	45177425	rs56072903	C	T	156695	0.203	-0.0258794	0.00457507	1.56e-08	rs56072903	rs56072903	MAPT Intron
Salad dressing	17	43374723	45177425	rs56368550	C	T	159310	0.1989	-0.027723	0.00456391	1.28e-09	rs56368550	rs56368550	KIAA1267 23041
White wine	17	43374723	45177425	rs7214673	T	G	158532	0.7322	0.0254971	0.00402685	2.45e-10	rs7214673	rs7214673	CRHR1 Intron
Whole milk	17	43374723	45177425	rs117300236	G	A	159170	0.726	0.0239949	0.00426087	1.81e-08	rs117300236	rs117300236	NSF Intron
Bitter foods	17	43374723	45177425	rs62073099	C	G	157485	0.1997	-0.0290372	0.00458156	2.36e-10	rs62073099	rs62073099	KIAA1267 10113
Beetroot	17	43374723	45177425	rs62072063	G	A	159342	0.3159	-0.0247341	0.00437825	1.63e-08	rs62072063	rs62072063	LRRC37A2;NSF
Sardines	17	43374723	45177425	rs57222984	G	A	157340	0.2422	-0.0234286	0.00416914	1.94e-08	rs57222984	rs57222984	CRHR1 Non-synonimous
Turnip	17	43374723	45177425	rs374952396	T	G	155376	0.7538	0.0234925	0.00422493	2.72e-08	rs374952396	rs374952396	LRRC37A2;NSF
F-Sea food	17	43374723	45177425	rs1724417	G	A	156740	0.1727	-0.0883268	0.0131299	1.73e-11	rs1724417	rs1724417	LOC105376839
Chilli pepper	17	43374723	45177425	rs2469937	T	C	157484	0.7949	0.0251521	0.00455976	3.49e-08	rs2469937	rs2469937	LRRC37A 29867
Shellfish	17	43374723	45177425	rs564850730	C	T	155491	0.1708	-0.0336066	0.00512037	5.31e-11	rs564850730	rs564850730	LINC02210-CRHR1
Salmon	17	43374723	45177425	17:44202467_A_G	G	A	158673	0.1143	-0.0428611	0.00667144	1.36e-10	17:44202467_A_G	17:44202467_A_G	KANSL1
F-Oily Fish	17	43374723	45177425	rs1724417	G	A	158547	0.1727	-0.100551	0.0171732	4.77e-09	rs1724417	rs1724417	LOC105376839
Blue cheese	17	43374723	45177425	rs2696579	A	T	157457	0.3296	-0.0233771	0.00411301	1.35e-08	rs2696579	rs2696579	KIAA1267 Non-synonimous
F-Wine	17	43374723	45177425	17:44355745_TTGTTC_T	T	TTGTTC	158478	0.1487	-0.0283927	0.00499245	1.29e-08	17:44355745_TTGTTC_T	17:44355745_TTGTTC_T	ARL17B
Prawns	17	43374723	45177425	rs1724417	G	A	157990	0.1725	-0.0293957	0.00506882	6.7e-09	rs1724417	rs1724417	LOC105376839
Spinach	17	43374723	45177425	rs80256414	A	G	157978	0.2011	-0.025862	0.00460485	1.97e-08	rs80256414	rs80256414	LRRC37A Intron
Cheesecake	17	69120695	69242932	rs758106	C	T	159246	0.5875	-0.0202119	0.00359068	1.84e-08	rs758106	rs758106	SOX9 874227
Whole milk	17	74525431	74560953	rs895157	C	A	159170	0.1896	0.0256111	0.00453544	1.66e-08	rs895157	rs895157	PRCD U3
Asparagus	17	78997284	79005920	rs10153247	T	C	155886	0.0987	-0.0329047	0.00601272	4.46e-08	rs10153247	rs10153247	FLJ90757 0
Sweet foods	18	1708691	1915036	rs8097672	T	A	159527	0.145	-0.0384115	0.00505295	2.98e-14	rs7230605	rs7230605	C18orf2 477376
Cake	18	1708691	1915036	rs9955276	T	C	159518	0.1443	-0.0314104	0.00506447	5.62e-10	rs7230605	rs7230605	C18orf2 477376
F-Learned	18	1708691	1915036	rs55804009	A	C	156639	0.1401	0.0835097	0.0133974	4.57e-10	rs7230605	rs7230605	C18orf2 477376
Blue cheese	18	1708691	1915036	rs1989097	G	A	157457	0.1476	0.0301293	0.00503722	2.24e-09	rs7230605	rs7230605	C18orf2 477376
Onion	18	1708691	1915036	rs9959497	A	G	159518	0.1561	0.0279459	0.00490023	1.21e-08	rs7230605	rs7230605	C18orf2 477376
F-Fat/Salt	18	1708691	1915036	rs1898874	T	C	156621	0.1352	0.0316154	0.00522455	1.44e-09	rs7230605	rs7230605	C18orf2 477376
F-Strong flavours	18	1708691	1915036	rs9964229	T	C	153924	0.1518	0.0743361	0.0126447	4.13e-09	rs7230605	rs7230605	C18orf2 477376
F-Sharp flavour	18	1708691	1915036	rs7226371	G	A	152547	0.1521	0.0707813	0.0123907	1.11e-08	rs7230605	rs7230605	C18orf2 477376
Ham	18	20911592	21242304	rs8083301	T	A	158550	0.6492	-0.0237119	0.00376853	3.16e-10	rs8094509	rs8094509	NPC1;C18orf8 Non-synonimous
Roast chicken	18	20911592	21242304	rs8083301	T	A	158556	0.6491	-0.054585	0.00742	1.93e-13	rs8094509	rs8094509	NPC1;C18orf8 Non-synonimous
F-Meat	18	20911592	21242304	rs8083301	T	A	158509	0.6491	-0.0775902	0.0125567	6.44e-10	rs8094509	rs8094509	NPC1;C18orf8 Non-synonimous
Chicken	18	20911592	21242304	rs303762	C	T	158559	0.3426	0.0289926	0.00375638	1.23e-14	rs8094509	rs8094509	NPC1;C18orf8 Non-synonimous
Pork chops	18	20911592	21242304	rs8083301	T	A	158434	0.6491	-0.0207764	0.0037695	3.57e-08	rs8094509	rs8094509	NPC1;C18orf8 Non-synonimous
F-Healthy breakfast	18	20911592	21242304	18:21151617_CAA_C	C	CAA	143879	0.6164	0.0859761	0.0135382	2.14e-10	rs8094509	rs8094509	NPC1;C18orf8 Non-synonimous
Black olives	18	20911592	21242304	rs303754	T	G	156251	0.5293	-0.0226631	0.00361365	3.61e-10	rs303754	rs303754	C18orf8 Intron
Capers	18	20911592	21242304	18:21151617_CAA_C	C	CAA	140886	0.6171	0.0217141	0.00392901	3.29e-08	rs8094509	rs8094509	NPC1;C18orf8 Non-synonimous
Soy milk	18	20911592	21242304	18:21162770_GA_G	G	GA	113425	0.6652	0.0254156	0.00452307	1.94e-08	rs8094509	rs8094509	NPC1;C18orf8 Non-synonimous
F-Sharp flavour	18	20911592	21242304	rs34385798	C	A	152547	0.4621	0.054394	0.00892501	1.1e-09	rs8094509	rs8094509	NPC1;C18orf8 Non-synonimous
F-Strong vegetables	18	20911592	21242304	rs303753	A	G	147344	0.3435	-0.0580599	0.0101477	1.06e-08	rs8094509	rs8094509	NPC1;C18orf8 Non-synonimous
F-Strong flavours	18	20911592	21242304	18:21151617_CAA_C	C	CAA	153924	0.6164	0.0570443	0.00933134	9.77e-10	rs8094509	rs8094509	NPC1;C18orf8 Non-synonimous
F-Cheese	18	24121087	24196225	rs1111207	C	T	156734	0.4309	-0.0737419	0.0118052	4.2e-10	rs8095324	rs8095324	KCTD1 Intron
F-Fat/Salt	18	24121087	24196225	rs1111207	C	T	156621	0.4309	-0.0230819	0.00360765	1.57e-10	rs8095324	rs8095324	KCTD1 Intron
Fruit	18	24121087	24196225	rs8095324	G	A	159418	0.4047	-0.0214843	0.00361826	2.91e-09	rs8095324	rs8095324	KCTD1 Intron
F-Salty	18	36559477	37288696	rs9950657	G	C	156509	0.4334	0.0703599	0.0123132	1.1e-08	rs9950657	rs9950657	LOC647946 Intron
Blue cheese	18	40659360	41407589	rs687113	G	A	157457	0.3426	-0.0231462	0.00375107	6.87e-10	rs624565	rs624565	SYT4 88793
Broad beans	18	40659360	41407589	rs34156467	T	TA	158921	0.3341	-0.0225052	0.00380062	3.21e-09	18:40702522_AGAGG_A	rs67937375	RIT2 10242
Gherkins	18	40659360	41407589	rs575818189	GT	G	156020	0.3747	-0.0247501	0.00371069	2.6e-11	18:40702522_AGAGG_A	rs67937375	RIT2 10242
Horseradish/wasabi	18	40659360	41407589	18:40739319_GAAAA_G	G	GAAAA	152847	0.3837	-0.0207969	0.00372902	2.47e-08	18:40702522_AGAGG_A	rs67937375	RIT2 10242
Cucumber	18	40659360	41407589	rs62090520	A	C	159501	0.3715	-0.0207839	0.00366576	1.45e-08	18:40702522_AGAGG_A	rs67937375	RIT2 10242
Porridge	18	40659360	41407589	rs34156467	T	TA	159122	0.3341	-0.021853	0.00379804	8.77e-09	18:40702522_AGAGG_A	rs67937375	RIT2 10242
F-Sharp flavour	18	40659360	41407589	rs5824488	CTAAG	C	152547	0.6017	-0.0546973	0.00908986	1.77e-09	18:40702522_AGAGG_A	rs67937375	RIT2 10242
F-Fat/Salt	18	40659360	41407589	rs5824488	CTAAG	C	156621	0.6017	-0.0204008	0.00364937	2.27e-08	rs624565	rs624565	SYT4 88793
F-Fish	18	40659360	41407589	rs35621990	TA	T	155344	0.2843	-0.0641103	0.0112621	1.25e-08	rs624565	rs624565	SYT4 88793
F-Learned	18	40659360	41407589	rs5824488	CTAAG	C	156639	0.6017	-0.056494	0.00949919	2.73e-09	rs624565	rs624565	SYT4 88793
Shellfish	18	40659360	41407589	rs624565	T	C	155491	0.3395	-0.0265591	0.00378375	2.27e-12	rs624565	rs624565	SYT4 88793
F-Sea food	18	40659360	41407589	rs624565	T	C	156740	0.3396	-0.0741155	0.010479	1.52e-12	rs624565	rs624565	SYT4 88793
Smoked fish	18	40659360	41407589	rs35621990	TA	T	158149	0.2842	-0.0224291	0.0039436	1.32e-08	rs624565	rs624565	SYT4 88793
Prawns	18	40659360	41407589	rs624565	T	C	157990	0.3396	-0.0215911	0.00375303	8.81e-09	rs624565	rs624565	SYT4 88793
Blue cheese	18	41253288	41407589	18:41305289_CTAT_C	C	CTAT	157457	0.3505	0.0217242	0.00386291	1.89e-08	18:41305289_CTAT_C	18:41305289_CTAT_C	PIK3C3
Aniseed	18	42978231	43120029	rs62093060	A	C	152087	0.0679	0.0413643	0.00722165	1.03e-08	rs62093060	rs62093060	SLC14A2 Intron
Vinegar	18	44576486	44915586	rs2571014	G	A	159565	0.6228	0.0223025	0.00369611	1.62e-09	rs1434513	rs1434513	IER3IP1 111526
Hard cheese	18	44576486	44915586	rs1434513	A	G	159351	0.5738	0.0199427	0.00361069	3.35e-08	rs1434513	rs1434513	IER3IP1 111526
F-Sharp flavour	18	50140420	51061399	rs12455474	G	T	152547	0.4015	0.0543698	0.00907735	2.1e-09	rs12455474	rs12455474	DCC Intron
F-Learned	18	50140420	51061399	rs12455474	G	T	156639	0.4015	0.0554345	0.00948612	5.1e-09	rs12455474	rs12455474	DCC Intron
F-Strong vegetables	18	50140420	51061399	rs8097318	C	T	147344	0.5267	-0.0589113	0.00965146	1.04e-09	rs8097318	rs8097318	DCC Intron
F-Capsicum	18	50140420	51061399	rs4939727	A	G	157390	0.4038	0.0747885	0.0107996	4.36e-12	rs12455474	rs12455474	DCC Intron
F-Cook flavours	18	50140420	51061399	18:50519354_TA_T	T	TA	153323	0.2816	0.0770792	0.0132866	6.58e-09	rs12455474	rs12455474	DCC Intron
F-Strong flavours	18	50140420	51061399	18:50519354_TA_T	T	TA	153924	0.2816	0.0639402	0.0100877	2.32e-10	rs12455474	rs12455474	DCC Intron
Avocadoes	18	50140420	51061399	rs11872713	T	C	153095	0.1559	0.0292443	0.00498341	4.43e-09	rs11872713	rs11872713	DCC Intron
Bell pepper	18	50140420	51061399	rs35773951	CT	C	142261	0.538	-0.0222242	0.00382746	6.43e-09	rs35773951	rs35773951	DCC Intron
Gherkins	18	50140420	51061399	rs151312837	GTGTA	G	156020	0.4907	-0.0239712	0.0036019	2.87e-11	rs151312837	rs151312837	DCC Intron
Lemons	18	50140420	51061399	rs8097318	C	T	159451	0.5266	-0.0205847	0.00355102	6.78e-09	rs8097318	rs8097318	DCC Intron
Raw carrots	18	50140420	51061399	rs761982625	C	CTAAG	159303	0.3991	-0.0205531	0.00362732	1.47e-08	rs8097318	rs8097318	DCC Intron
Chilli pepper	18	50140420	51061399	rs10853628	C	T	157484	0.3848	0.0240299	0.00366595	5.62e-11	rs12455474	rs12455474	DCC Intron
Spicy foods	18	50140420	51061399	rs11664776	C	T	159503	0.4031	0.022026	0.00361692	1.16e-09	rs11664776	rs11664776	DCC Intron
F-Salty	18	50140420	51061399	rs10502967	T	C	156509	0.4039	0.0764691	0.012435	7.77e-10	rs11664776	rs11664776	DCC Intron
Burn spicy	18	50140420	51061399	rs11664776	C	T	154046	0.4032	0.0234549	0.00368098	1.89e-10	rs11664776	rs11664776	DCC Intron
F-Strong vegetables	18	52831233	53335512	rs77528088	T	C	147344	0.0508	-0.131755	0.0219451	1.93e-09	rs77528088	rs77528088	TCF4 18723
Herring	18	52831233	53335512	rs61043970	G	T	150609	0.3314	-0.0259093	0.00388465	2.59e-11	rs61043970	rs61043970	TCF4 10306
Mackerel	18	52831233	53335512	rs61043970	G	T	156695	0.3316	-0.0279735	0.00380916	2.12e-13	rs61043970	rs61043970	TCF4 10306
F-Small fish	18	52831233	53335512	rs61043970	G	T	150746	0.3318	-0.074138	0.0106162	2.88e-12	rs61043970	rs61043970	TCF4 10306
F-Fish	18	52831233	53335512	rs61043970	G	T	155344	0.3318	-0.067244	0.010789	4.59e-10	rs61043970	rs61043970	TCF4 10306
Sardines	18	52831233	53335512	rs71670792	GA	G	157340	0.3156	-0.0217367	0.00393471	3.33e-08	rs61043970	rs61043970	TCF4 10306
Shellfish	18	52831233	53335512	18:52904698_CT_C	C	CT	155491	0.3409	-0.0211384	0.00382477	3.29e-08	rs61043970	rs61043970	TCF4 10306
Beetroot	18	53184787	53628999	rs12458015	C	T	159342	0.3346	0.0204875	0.00375247	4.8e-08	rs12458015	rs12458015	TCF4 Intron
Orange juice	18	53184787	53628999	rs6566233	C	T	159473	0.4805	0.0203521	0.0035428	9.27e-09	rs6566233	rs6566233	TCF4 170766
F-Fruit juice	18	53184787	53628999	rs7235891	C	T	159344	0.4807	0.0880349	0.0158947	3.05e-08	rs6566233	rs6566233	TCF4 170766
Diet fizzy drinks	18	57732418	58017249	rs12969709	A	C	157017	0.2683	0.0243373	0.0040401	1.73e-09	rs17782313	rs17782313	MC4R 183868
Coffee difference	18	57732418	58017249	rs17175602	C	T	157453	0.2678	-0.0235823	0.0040293	4.87e-09	rs17782313	rs17782313	MC4R 183868
Coffee without sugar	18	57732418	58017249	rs17175602	C	T	158240	0.2679	0.0237213	0.00401893	3.61e-09	rs17782313	rs17782313	MC4R 183868
Potatoes	18	57732418	58017249	rs663640	T	C	159579	0.2208	-0.0254745	0.00427508	2.56e-09	rs17782313	rs17782313	MC4R 183868
F-Caffeinated sweet	18	57732418	58017249	rs663640	T	C	155986	0.2208	-0.0885059	0.0162305	4.95e-08	rs17782313	rs17782313	MC4R 183868
Orange juice	18	57732418	58017249	rs6567160	C	T	159473	0.2345	-0.0238604	0.00418169	1.19e-08	rs17782313	rs17782313	MC4R 183868
Ketchup	18	58818526	58881369	rs4940994	C	G	159380	0.2991	0.0276598	0.0038747	9.55e-13	rs4940994	rs4940994	CDH20 280779
Banana	18	69725235	70055931	rs7241775	C	T	159469	0.6771	0.024935	0.00381732	6.56e-11	rs7241775	rs7241775	CBLN2 320423
Tomatoes	18	69725235	70055931	rs12607299	C	G	159419	0.6773	0.0240807	0.00381931	2.91e-10	rs7241775	rs7241775	CBLN2 320423
Dark chocolate	19	1677277	1700161	rs67241085	T	C	159469	0.5728	-0.04557	0.008351	4.87e-08	rs67241085	rs67241085	TCF3 27585
Lamb	19	3342083	3362553	19:3348780_GT_G	G	GT	158453	0.2284	-0.0241447	0.00428741	1.81e-08	19:3348780_GT_G	19:3348780_GT_G	NFIC
Red wine	19	9380475	9690694	rs10426176	G	A	158425	0.6335	0.0220469	0.00368528	2.22e-09	rs10426176	rs10426176	ZNF560;ZNF426 Intron
Dark chocolate	19	18476735	18503194	rs16982345	A	G	159469	0.2503	0.082861	0.009481	2.42e-18	rs16982345	rs16982345	GDF15 Non-synonimous
F-Chocolate/Coffee	19	18476735	18503194	rs1058587	G	C	158905	0.2503	0.122565	0.0170837	7.26e-13	rs16982345	rs16982345	GDF15 Non-synonimous
Lemons	19	30982165	31050571	rs12980837	T	A	159451	0.1801	-0.0271494	0.00465704	5.58e-09	rs12980837	rs12980837	ZNF536 Intron
Marzipan	19	33885118	34022842	rs11084735	G	A	159348	0.326	-0.0220867	0.00379683	6.03e-09	rs11084735	rs11084735	PEPD Intron
Cake icing	19	33885118	34022842	rs11084735	G	A	159470	0.3259	-0.0220068	0.00379576	6.77e-09	rs11084735	rs11084735	PEPD Intron
F-Chocolate/Coffee	19	41332357	41375048	rs56113850	C	T	158905	0.5774	0.0908922	0.0149819	1.3e-09	rs56113850	rs56113850	CYP2A6 Intron
Dark chocolate	19	41332357	41375048	rs56113850	C	T	159469	0.5775	0.049927	0.00833	2.07e-09	rs56113850	rs56113850	CYP2A6 Intron
Red meat	19	45319631	45671472	rs429358	C	T	158624	0.1486	-0.0414974	0.00500982	1.25e-16	rs429358	rs429358	APOE Non-synonimous
Ham	19	45319631	45671472	rs429358	C	T	158550	0.1486	-0.0435098	0.00501004	3.93e-18	rs429358	rs429358	APOE Non-synonimous
F-Meat	19	45319631	45671472	rs429358	C	T	158509	0.1486	-0.166912	0.0168469	3.86e-23	rs429358	rs429358	APOE Non-synonimous
F-Savoury caloric	19	45319631	45671472	rs429358	C	T	158684	0.1486	-0.162062	0.0161709	1.22e-23	rs429358	rs429358	APOE Non-synonimous
Butter on bread	19	45319631	45671472	rs429358	C	T	159364	0.1486	-0.0577198	0.00499653	7.91e-31	rs429358	rs429358	APOE Non-synonimous
Chips	19	45319631	45671472	19:45413234_GGT_G	G	GGT	159574	0.1299	-0.0531819	0.00561363	2.83e-21	rs429358	rs429358	APOE Non-synonimous
BBQ grilled meat	19	45319631	45671472	rs429358	C	T	158387	0.1486	-0.0447388	0.00501258	4.58e-19	rs429358	rs429358	APOE Non-synonimous
Pork chops	19	45319631	45671472	rs429358	C	T	158434	0.1486	-0.0405593	0.00501249	6.02e-16	rs429358	rs429358	APOE Non-synonimous
White bread	19	45319631	45671472	rs814573	T	A	159491	0.1806	-0.0374157	0.00474478	3.2e-15	rs429358	rs429358	APOE Non-synonimous
F-Learned	19	45319631	45671472	rs814573	T	A	156639	0.1806	-0.0828972	0.0120881	6.99e-12	rs429358	rs429358	APOE Non-synonimous
F-Fatty dairy	19	45319631	45671472	rs814573	T	A	159335	0.1806	-0.172315	0.0172938	2.19e-23	rs429358	rs429358	APOE Non-synonimous
Beef steak	19	45319631	45671472	rs429358	C	T	158442	0.1486	-0.0407385	0.00501278	4.5e-16	rs429358	rs429358	APOE Non-synonimous
Bacon	19	45319631	45671472	rs429358	C	T	158551	0.1486	-0.042112	0.00500998	4.38e-17	rs429358	rs429358	APOE Non-synonimous
Burgers	19	45319631	45671472	rs814573	T	A	158435	0.1806	-0.0338882	0.00476128	1.13e-12	rs429358	rs429358	APOE Non-synonimous
Cream	19	45319631	45671472	rs814573	T	A	159441	0.1806	-0.0291488	0.00474573	8.21e-10	rs429358	rs429358	APOE Non-synonimous
Dairy products	19	45319631	45671472	rs429358	C	T	159365	0.1487	-0.053116	0.007965	2.62e-11	rs429358	rs429358	APOE Non-synonimous
Eggs	19	45319631	45671472	rs429358	C	T	159447	0.1487	-0.0352525	0.00499577	1.75e-12	rs429358	rs429358	APOE Non-synonimous
Fatty foods	19	45319631	45671472	rs429358	C	T	159481	0.1486	-0.0288471	0.00499586	7.79e-09	rs429358	rs429358	APOE Non-synonimous
Fried chicken	19	45319631	45671472	rs429358	C	T	157189	0.1486	-0.0387322	0.00503311	1.44e-14	rs429358	rs429358	APOE Non-synonimous
Hard cheese	19	45319631	45671472	rs814573	T	A	159351	0.1807	-0.0302281	0.00474641	1.93e-10	rs429358	rs429358	APOE Non-synonimous
Lamb	19	45319631	45671472	rs429358	C	T	158453	0.1487	-0.0353498	0.00501123	1.78e-12	rs429358	rs429358	APOE Non-synonimous
Liver	19	45319631	45671472	rs429358	C	T	158306	0.1486	-0.103383	0.014296	4.86e-13	rs429358	rs429358	APOE Non-synonimous
Prawns	19	45319631	45671472	rs429358	C	T	157990	0.1485	-0.0325111	0.00502184	9.65e-11	rs429358	rs429358	APOE Non-synonimous
Sausages	19	45319631	45671472	rs429358	C	T	158603	0.1486	-0.0437267	0.00500928	2.65e-18	rs429358	rs429358	APOE Non-synonimous
F-Carbohydrates	19	45319631	45671472	rs429358	C	T	159523	0.1486	-0.152091	0.019513	6.48e-15	rs429358	rs429358	APOE Non-synonimous
F-Cheese	19	45319631	45671472	rs157592	C	A	156734	0.1796	-0.092619	0.0152259	1.18e-09	rs429358	rs429358	APOE Non-synonimous
F-Deep fried	19	45319631	45671472	19:45413234_GGT_G	G	GGT	158793	0.1299	-0.186721	0.0179853	3e-25	rs429358	rs429358	APOE Non-synonimous
F-Glutamates	19	45319631	45671472	rs7256200	T	G	159473	0.1225	-0.143872	0.0221782	8.75e-11	rs429358	rs429358	APOE Non-synonimous
F-Fat/Salt	19	45319631	45671472	rs814573	T	A	156621	0.1806	-0.0340147	0.00464396	2.4e-13	rs429358	rs429358	APOE Non-synonimous
F-Savoury	19	45319631	45671472	rs814573	T	A	157915	0.1806	-0.114517	0.014985	2.14e-14	rs429358	rs429358	APOE Non-synonimous
F-Highly palatable	19	45319631	45671472	rs814573	T	A	158666	0.1806	-0.0453828	0.00461224	7.6e-23	rs429358	rs429358	APOE Non-synonimous
Fried fish	19	45319631	45671472	rs429358	C	T	158855	0.1485	-0.0329439	0.00500689	4.76e-11	rs429358	rs429358	APOE Non-synonimous
F-Dessert	19	45319631	45671472	rs4420638	G	A	159398	0.1837	-0.0868701	0.0155414	2.28e-08	rs429358	rs429358	APOE Non-synonimous
Cornflakes	19	45319631	45671472	rs157592	C	A	159353	0.1797	-0.0296837	0.004749	4.13e-10	rs429358	rs429358	APOE Non-synonimous
Potatoes	19	45319631	45671472	19:45413234_GGT_G	G	GGT	159579	0.1299	-0.0334845	0.00561427	2.48e-09	rs429358	rs429358	APOE Non-synonimous
F-Salty	19	45319631	45671472	rs814573	T	A	156509	0.1806	-0.105007	0.0158612	3.58e-11	rs429358	rs429358	APOE Non-synonimous
F-Sauces	19	45319631	45671472	rs814573	T	A	158928	0.1806	-0.112031	0.017949	4.33e-10	rs429358	rs429358	APOE Non-synonimous
Crisps	19	45319631	45671472	rs157592	C	A	159554	0.1796	-0.0335833	0.00474596	1.5e-12	rs429358	rs429358	APOE Non-synonimous
Ketchup	19	45319631	45671472	rs157592	C	A	159380	0.1796	-0.0265951	0.0047488	2.16e-08	rs429358	rs429358	APOE Non-synonimous
Mayonnaise	19	45319631	45671472	rs814573	T	A	159361	0.1806	-0.030002	0.0047467	2.63e-10	rs429358	rs429358	APOE Non-synonimous
Roast chicken	19	45319631	45671472	rs429358	C	T	158556	0.1486	-0.059079	0.009869	2.17e-09	rs429358	rs429358	APOE Non-synonimous
F-Sea food	19	45319631	45671472	rs429358	C	T	156740	0.1486	-0.0812401	0.0139528	5.8e-09	rs429358	rs429358	APOE Non-synonimous
Chicken	19	45319631	45671472	rs429358	C	T	158559	0.1486	-0.0274762	0.00501122	4.2e-08	rs429358	rs429358	APOE Non-synonimous
Soft cheese	19	45319631	45671472	rs157592	C	A	159253	0.1797	-0.0272224	0.0047501	1e-08	rs429358	rs429358	APOE Non-synonimous
Savoury biscuits	19	45319631	45671472	rs56131196	A	G	159272	0.1835	-0.0257615	0.00459376	2.06e-08	rs429358	rs429358	APOE Non-synonimous
Fruit	19	46145661	46500861	rs1964272	A	G	159418	0.484	0.0233235	0.00354316	4.66e-11	rs10423928	rs10423928	GIPR Non-synonimous
Oranges	19	46145661	46500861	rs10423928	A	T	159458	0.1943	0.0275345	0.00446362	6.95e-10	rs10423928	rs10423928	GIPR Non-synonimous
F-Fruit	19	46145661	46500861	rs11879227	G	A	159218	0.1835	0.107419	0.0144568	1.08e-13	rs10423928	rs10423928	GIPR Non-synonimous
F-Vegetarian	19	46145661	46500861	rs11879227	G	A	159098	0.1835	0.0798546	0.0143382	2.56e-08	rs10423928	rs10423928	GIPR Non-synonimous
Cheesecake	19	46145661	46500861	rs34783010	T	G	159246	0.1942	-0.0364632	0.00446926	3.46e-16	rs10423928	rs10423928	GIPR Non-synonimous
Apples	19	46145661	46500861	rs537304895	CA	C	159515	0.6852	0.0222932	0.00388922	9.97e-09	rs10423928	rs10423928	GIPR Non-synonimous
F-Low caloric	19	46145661	46500861	rs11879227	G	A	154998	0.1835	0.103389	0.0170404	1.3e-09	rs10423928	rs10423928	GIPR Non-synonimous
Liver	19	49076461	49318224	rs838145	A	G	158306	0.5431	0.103161	0.010223	6.36e-24	rs838133	rs838133	FGF21 Synonimous
Cake icing	19	49076461	49318224	19:49213853_AT_A	A	AT	159470	0.423	-0.0388632	0.00359575	3.4e-27	rs838133	rs838133	FGF21 Synonimous
Pizza	19	49076461	49318224	rs281377	T	C	159347	0.4312	-0.026898	0.00357527	5.42e-14	rs281379	rs281379	FUT2 Non-synonimous
Sweet foods	19	49076461	49318224	rs838133	G	A	159527	0.5493	-0.0463241	0.00366194	1.31e-36	rs838133	rs838133	FGF21 Synonimous
F-Cake/Biscuits	19	49076461	49318224	rs838133	G	A	159522	0.5493	-0.137678	0.0110713	1.67e-35	rs838133	rs838133	FGF21 Synonimous
Ice cream	19	49076461	49318224	rs2638282	A	G	159498	0.5311	0.0370095	0.00354838	1.92e-25	rs281379	rs281379	FUT2 Non-synonimous
Mackerel	19	49076461	49318224	rs35866622	T	C	156695	0.4977	-0.0269188	0.00358786	6.38e-14	rs838133	rs838133	FGF21 Synonimous
Milk chocolate	19	49076461	49318224	rs2287922	A	G	159434	0.5355	0.0314623	0.00354861	7.78e-19	rs838133	rs838133	FGF21 Synonimous
F-Fish	19	49076461	49318224	rs838133	G	A	155344	0.5493	0.0731714	0.0102102	7.69e-13	rs838133	rs838133	FGF21 Synonimous
F-Glutamates	19	49076461	49318224	rs838133	G	A	159473	0.5493	0.150004	0.0146143	1.02e-24	rs838133	rs838133	FGF21 Synonimous
F-Milky sweets	19	49076461	49318224	rs838133	G	A	159393	0.5493	-0.119729	0.0127877	7.77e-21	rs838133	rs838133	FGF21 Synonimous
F-Small fish	19	49076461	49318224	rs1231281	A	G	150746	0.4993	-0.0774221	0.00999745	9.62e-15	rs838133	rs838133	FGF21 Synonimous
F-Dessert	19	49076461	49318224	rs28400014	G	C	159398	0.4441	-0.110745	0.0121121	6.06e-20	rs838133	rs838133	FGF21 Synonimous
F-Savoury	19	49076461	49318224	rs838133	G	A	157915	0.5493	0.131004	0.0115857	1.21e-29	rs838133	rs838133	FGF21 Synonimous
Salty pretzels	19	49076461	49318224	rs2638281	G	A	150683	0.6036	0.0224982	0.00372786	1.61e-09	rs281379	rs281379	FUT2 Non-synonimous
Biscuits	19	49076461	49318224	rs838133	G	A	159527	0.5493	-0.03767	0.00366263	8.71e-25	rs838133	rs838133	FGF21 Synonimous
Cake	19	49076461	49318224	rs838133	G	A	159518	0.5493	-0.0434233	0.00366245	2.22e-32	rs838133	rs838133	FGF21 Synonimous
Fried fish	19	49076461	49318224	rs601338	A	G	158855	0.5075	-0.0282376	0.00354334	1.64e-15	rs601338	rs601338	FUT2 Non-synonimous
Herring	19	49076461	49318224	rs838133	G	A	150609	0.5495	0.0232403	0.00377034	7.14e-10	rs838133	rs838133	FGF21 Synonimous
Sardines	19	49076461	49318224	rs427248	T	C	157340	0.4935	-0.023643	0.00358171	4.12e-11	rs838133	rs838133	FGF21 Synonimous
Smoked fish	19	49076461	49318224	rs838133	G	A	158149	0.5495	0.0265016	0.0036791	5.98e-13	rs838133	rs838133	FGF21 Synonimous
F-Beans	19	49076461	49318224	rs2287922	A	G	159014	0.5355	-0.0943713	0.0125326	5.07e-14	rs281379	rs281379	FUT2 Non-synonimous
Fatty foods	19	49076461	49318224	rs681343	T	C	159481	0.5076	-0.0218205	0.00353591	6.83e-10	rs838133	rs838133	FGF21 Synonimous
Mayonnaise	19	49076461	49318224	rs838133	G	A	159361	0.5494	0.0329945	0.00366501	2.29e-19	rs838133	rs838133	FGF21 Synonimous
Eggs	19	49076461	49318224	rs838133	G	A	159447	0.5493	0.0262561	0.00366389	7.85e-13	rs838133	rs838133	FGF21 Synonimous
Marzipan	19	49076461	49318224	rs1698114	G	A	159348	0.484	-0.0238421	0.0037961	3.41e-10	rs838133	rs838133	FGF21 Synonimous
Mushroom	19	49076461	49318224	rs838133	G	A	159454	0.5493	0.0279371	0.00366408	2.49e-14	rs838133	rs838133	FGF21 Synonimous
Prawns	19	49076461	49318224	rs838133	G	A	157990	0.5494	0.0213596	0.0036818	6.62e-09	rs838133	rs838133	FGF21 Synonimous
Lentil beans	19	49076461	49318224	rs2287922	A	G	159108	0.5354	-0.0219712	0.00355213	6.26e-10	rs281379	rs281379	FUT2 Non-synonimous
Broad beans	19	49076461	49318224	rs507711	T	C	158921	0.5322	-0.0237492	0.00355869	2.53e-11	rs838133	rs838133	FGF21 Synonimous
Lager	19	49076461	49318224	rs281379	A	G	156958	0.5232	0.0235905	0.00357505	4.2e-11	rs281379	rs281379	FUT2 Non-synonimous
Tinned tuna	19	49076461	49318224	rs838133	G	A	158261	0.5495	0.0207238	0.00367788	1.78e-08	rs838133	rs838133	FGF21 Synonimous
F-Sea food	19	49076461	49318224	rs838133	G	A	156740	0.5493	0.0646286	0.00997465	9.22e-11	rs838133	rs838133	FGF21 Synonimous
F-Strong flavours	19	49076461	49318224	rs838133	G	A	153924	0.5493	0.0617539	0.00911913	1.27e-11	rs838133	rs838133	FGF21 Synonimous
Horseradish/wasabi	19	49076461	49318224	rs838133	G	A	152847	0.5501	0.0252239	0.00374366	1.64e-11	rs838133	rs838133	FGF21 Synonimous
F-Sauces	19	49076461	49318224	rs838133	G	A	158928	0.5493	0.10147	0.0138774	2.63e-13	rs838133	rs838133	FGF21 Synonimous
Onion	19	49076461	49318224	rs838133	G	A	159518	0.5493	0.0237943	0.00366369	8.4e-11	rs838133	rs838133	FGF21 Synonimous
Jam	19	49076461	49318224	rs2081194	C	G	159573	0.6013	-0.0235477	0.00370296	2.05e-10	rs838133	rs838133	FGF21 Synonimous
F-Learned	19	49076461	49318224	rs838133	G	A	156639	0.5493	0.0602695	0.00934595	1.13e-10	rs838133	rs838133	FGF21 Synonimous
Shellfish	19	49076461	49318224	rs838133	G	A	155491	0.5494	0.0219645	0.00371189	3.3e-09	rs838133	rs838133	FGF21 Synonimous
Whole milk	20	1884290	1898852	rs4813329	G	C	159170	0.4061	-0.0222418	0.00363499	9.52e-10	rs4813329	rs4813329	SIRPA Non-synonimous
Liver	20	12297383	12495850	rs6041372	C	T	158306	0.277	0.064025	0.011517	2.74e-08	rs768524792	rs768524792	LOC107985407
Shellfish	20	12297383	12495850	rs768524792	C	CTTGAT	155491	0.2706	0.0248842	0.00405053	8.13e-10	rs768524792	rs768524792	LOC107985407
Herring	20	12297383	12495850	rs768524792	C	CTTGAT	150609	0.2706	0.0249009	0.00411675	1.47e-09	rs768524792	rs768524792	LOC107985407
Sardines	20	12297383	12495850	rs33993598	CT	C	157340	0.2702	0.0234885	0.00403087	5.67e-09	rs768524792	rs768524792	LOC107985407
F-Fish	20	12297383	12495850	rs768524792	C	CTTGAT	155344	0.2704	0.0707178	0.0114374	6.29e-10	rs768524792	rs768524792	LOC107985407
F-Sea food	20	12297383	12495850	rs768524792	C	CTTGAT	156740	0.2704	0.0653037	0.0111736	5.08e-09	rs768524792	rs768524792	LOC107985407
F-Small fish	20	12297383	12495850	rs4814124	A	T	150746	0.2709	0.0682791	0.0112476	1.27e-09	rs768524792	rs768524792	LOC107985407
Ketchup	20	14403931	14695004	rs6079439	G	A	159380	0.5289	-0.0201832	0.00355911	1.44e-08	rs6079439	rs6079439	MACROD2 Intron
Ketchup	20	15568953	15613161	rs200743	T	G	159380	0.4201	0.0207891	0.00359648	7.49e-09	rs200743	rs200743	MACROD2 Intron
Porridge	20	15739184	15804432	rs10460644	A	G	159122	0.3828	-0.0227538	0.00366601	5.46e-10	rs6135503	rs6135503	MACROD2 Intron
F-Glutamates	20	15739184	15804432	rs6135558	G	A	159473	0.4289	-0.0826841	0.0146921	1.83e-08	rs6135503	rs6135503	MACROD2 Intron
Horseradish/wasabi	20	19655619	19705073	rs873328	C	T	152847	0.6342	0.0219697	0.00378173	6.31e-09	rs873328	rs873328	SLC24A3 Intron
Vinegar	20	21471354	21679930	rs73619889	ACTT	A	159565	0.7853	-0.0317848	0.0043269	2.09e-13	rs1024207	rs1024207	NKX2-2 72052
Gherkins	20	21471354	21679930	rs13045654	A	G	156020	0.7736	-0.0251133	0.00428341	4.57e-09	rs1024207	rs1024207	NKX2-2 72052
Marzipan	20	30690943	31086223	rs11483370	AT	A	159348	0.3702	-0.0205783	0.00370731	2.87e-08	rs11483370	rs11483370	ASXL1 Intron
Goat cheese	20	32514092	32746203	rs769925299	T	TC	150875	0.6417	0.021266	0.00385919	3.6e-08	rs769925299	rs769925299	RALY
Shellfish	20	32514092	32746203	rs571002445	C	CA	155491	0.68	0.0220849	0.00401257	3.74e-08	rs769925299	rs769925299	RALY
Dark chocolate	20	35315630	35966459	rs6130096	T	C	159469	0.3136	-0.14663	0.00885	3.14e-61	rs6130096	rs6130096	C20orf118;SAMHD1 Intron
F-Chocolate/Coffee	20	35315630	35966459	rs6130083	A	G	158905	0.3136	-0.125195	0.0159521	4.22e-15	rs6130096	rs6130096	C20orf118;SAMHD1 Intron
Ham	20	37336474	37501507	rs1006945	T	G	158550	0.5295	-0.0205219	0.00356053	8.29e-09	rs1006945	rs1006945	PPP1R16B Intron
F-Meat	20	37336474	37501507	rs1006945	T	G	158509	0.5295	-0.0674092	0.0120056	1.97e-08	rs1006945	rs1006945	PPP1R16B Intron
Pork chops	20	37336474	37501507	rs1006945	T	G	158434	0.5294	-0.0210944	0.00356178	3.21e-09	rs1006945	rs1006945	PPP1R16B Intron
Sweet foods	20	40998698	41023644	rs976431	T	C	159527	0.2357	-0.022981	0.00418208	3.93e-08	rs976431	rs976431	PTPRT Intron
F-Savoury caloric	20	43391186	43435721	rs73288458	G	C	158684	0.3103	-0.0690821	0.0124334	2.76e-08	rs73288458	rs73288458	RIMS4 Intron
F-Highly palatable	20	43391186	43435721	rs73288458	G	C	158666	0.3103	-0.0211514	0.00383529	3.49e-08	rs73288458	rs73288458	RIMS4 Intron
F-Low caloric	20	43525483	43525483	rs139900206	TTA	T	154998	0.128	-0.111553	0.019743	1.6e-08	rs139900206	rs139900206	YWHAB Intron
Whole milk	20	45765545	45899441	rs7261036	G	T	159170	0.3838	-0.0216584	0.00379811	1.21e-08	rs7261036	rs7261036	ZMYND8 Intron
Black pepper	20	47356483	47462239	rs6066836	G	A	158772	0.4475	0.020914	0.00358774	5.59e-09	rs6066836	rs6066836	PREX1 Intron
F-Sharp flavour	20	47356483	47462239	20:47462239_CA_C	C	CA	152547	0.1921	-0.0675316	0.0112929	2.23e-09	20:47462239_CA_C	rs6012536	PREX1 Intron
F-Strong flavours	20	47356483	47462239	rs2869672	C	T	153924	0.4556	0.0516479	0.0091105	1.44e-08	rs6066836	rs6066836	PREX1 Intron
F-Learned	20	47356483	47462239	20:47462239_CA_C	C	CA	156639	0.1921	-0.0665142	0.0118014	1.74e-08	20:47462239_CA_C	rs6012536	PREX1 Intron
Prawns	21	22883278	22887260	rs233803	T	C	157990	0.1404	-0.0289505	0.00520635	2.71e-08	rs233803	rs233803	NCAM2 Intron
Spinach	21	23323019	23686024	rs140948775	C	T	157978	0.0116	-0.0928751	0.0170027	4.73e-08	rs140948775	rs140948775	NCRNA00308 44682
F-Meat	21	34360452	34370555	rs11911432	G	T	158509	0.2292	0.0804205	0.0142567	1.69e-08	rs11911432	rs11911432	OLIG2 27682
Dark chocolate	22	24342840	24983180	rs5760425	G	T	159469	0.6095	-0.098918	0.008404	6.08e-32	rs5760425	rs5760425	UPB1 U5
Coffee max	22	24342840	24983180	rs573979206	T	C	159006	0.014	-0.131498	0.01514	3.89e-18	rs57452279	rs57452279	C22orf45;SPECC1L;ADORA2A;UPB1 Intron
Coffee without sugar	22	24342840	24983180	22:24686897_CAT_C	C	CAT	158240	0.0118	-0.123243	0.0170871	5.57e-13	rs57452279	rs57452279	C22orf45;SPECC1L;ADORA2A;UPB1 Intron
F-Chocolate/Coffee	22	24342840	24983180	rs57452279	C	T	158905	0.0141	-0.646259	0.0627668	7.33e-25	rs57452279	rs57452279	C22orf45;SPECC1L;ADORA2A;UPB1 Intron
Mushroom	22	24985736	25053775	rs2073398	G	C	159454	0.3248	-0.0379101	0.00386027	9.57e-23	rs2073398	rs2073398	GGT1 Intron
Salami	22	27241644	27259889	rs136561	T	G	154673	0.3687	0.0226955	0.0037238	1.12e-09	rs136561	rs136561	MIAT 185824
Salty pretzels	22	27241644	27259889	rs136560	G	A	150683	0.3694	0.0231601	0.00377608	8.67e-10	rs136561	rs136561	MIAT 185824
Gherkins	22	27241644	27259889	rs136561	T	G	156020	0.3687	0.0208399	0.00370811	1.93e-08	rs136561	rs136561	MIAT 185824
Garlic	22	27977493	27995480	rs2880624	T	C	159386	0.5925	0.0257632	0.00362065	1.15e-12	rs2880624	rs2880624	MN1 165375
Herring	22	31497054	32568656	rs2413052	C	T	150609	0.2431	0.0251172	0.00425809	3.7e-09	rs2413045	rs2413045	LIMK2 Intron
F-Small fish	22	31497054	32568656	rs2413045	G	A	150746	0.7998	-0.0799997	0.0124921	1.51e-10	rs2413045	rs2413045	LIMK2 Intron
F-Fish	22	31497054	32568656	rs2413045	G	A	155344	0.7998	-0.0795037	0.0126955	3.79e-10	rs2413045	rs2413045	LIMK2 Intron
Mackerel	22	31497054	32568656	rs2413045	G	A	156695	0.7996	-0.0268544	0.0044656	1.84e-09	rs2413045	rs2413045	LIMK2 Intron
Sardines	22	31497054	32568656	rs2413045	G	A	157340	0.7999	-0.0270586	0.00445802	1.32e-09	rs2413045	rs2413045	LIMK2 Intron
Milk chocolate	22	31497054	32568656	22:31673402_CA_C	C	CA	159434	0.6957	0.0220631	0.0039186	1.82e-08	22:31673402_CA_C	22:31673402_CA_C	LIMK2
Biscuits	22	32334943	32539375	rs130253	TG	T	159527	0.5249	0.0212265	0.00388241	4.58e-08	rs130253	rs130253	SLC5A1 23547
Sardines	22	36136574	36422585	rs200687449	ATTAAGAG	A	157340	0.0492	-0.0465491	0.00825755	1.76e-08	rs200687449	rs200687449	RBFOX2 Intron
Chilli pepper	22	41074168	42263698	rs13056300	C	T	157484	0.2733	-0.0284648	0.00402435	1.54e-12	rs13056300	rs13056300	RBX1 39734
Black pepper	22	41074168	42263698	rs13056300	C	T	158772	0.2732	-0.0250252	0.00400852	4.33e-10	rs13056300	rs13056300	RBX1 39734
Burn spicy	22	41074168	42263698	rs765742153	T	TGTA	154046	0.278	-0.0230979	0.00403485	1.05e-08	rs13056300	rs13056300	RBX1 39734
Spicy foods	22	41074168	42263698	rs13056300	C	T	159503	0.2732	-0.0240675	0.0039996	1.8e-09	rs13056300	rs13056300	RBX1 39734
F-Capsicum	22	41074168	42263698	rs13056300	C	T	157390	0.2732	-0.0923249	0.0118906	8.2e-15	rs13056300	rs13056300	RBX1 39734
Broad beans	22	42909274	43486884	rs9611875	G	A	158921	0.0393	-0.0932383	0.00914122	2.11e-24	rs9611875	rs9611875	A4GALT 36930
F-Beer	22	42909274	43486884	rs9611875	G	A	156030	0.0393	-0.31783	0.0381002	7.31e-17	rs9611875	rs9611875	A4GALT 36930
Add salt to food	22	42909274	43486884	rs543760429	C	T	159450	0.0379	0.0795559	0.00941889	3.09e-17	rs9611875	rs9611875	A4GALT 36930
Bitter ale	22	42909274	43486884	rs9611875	G	A	155103	0.0394	-0.0730776	0.00924895	2.83e-15	rs9611875	rs9611875	A4GALT 36930
Dark chocolate	22	42909274	43486884	rs9611875	G	A	159469	0.0393	0.14806	0.021173	2.74e-12	rs9611875	rs9611875	A4GALT 36930
Lager	22	42909274	43486884	rs9611859	A	G	156958	0.0261	-0.0669102	0.0116796	1.02e-08	rs9611875	rs9611875	A4GALT 36930
Salty foods	22	42909274	43486884	rs543760429	C	T	159571	0.0379	0.0891358	0.00941475	2.98e-21	rs9611875	rs9611875	A4GALT 36930
Salty pretzels	22	42909274	43486884	rs543760429	C	T	150683	0.0379	0.0649057	0.00968432	2.08e-11	rs9611875	rs9611875	A4GALT 36930
F-Beans	22	42909274	43486884	rs9611875	G	A	159014	0.0393	-0.223656	0.0321683	3.58e-12	rs9611875	rs9611875	A4GALT 36930
F-Salty	22	42909274	43486884	rs543760429	C	T	156509	0.0379	0.242976	0.0319531	2.87e-14	rs9611875	rs9611875	A4GALT 36930
Grapefruit	22	42909274	43486884	rs543760429	C	T	157662	0.0378	0.0757283	0.00947822	1.4e-15	rs9611875	rs9611875	A4GALT 36930
Marzipan	22	42909274	43486884	22:43174867_TTCTCCTGCCTCAG_T	T	TTCTCCTGCCTCAG	159348	0.0838	0.0379784	0.00672505	1.65e-08	22:43174867_TTCTCCTGCCTCAG_T	22:43174867_TTCTCCTGCCTCAG_T	ARFGAP3
Prawns	22	44478850	44486286	rs910011	G	A	157990	0.1256	-0.0313779	0.00543064	7.61e-09	rs910011	rs910011	PARVB Intron

## Sheet: Table S4 MRI genetic correlatio
Table S4 MRI genetic correlations.
p1	p2 (IDP short name)	gc	se	p	q	IDP description	UKB ID	Category name
F-Highly palatable	IDP_T1_FIRST_right_pallidum_volume	0.0137	0.0341	0.688	0.774385	Volume of right pallidum (from T1 brain image)	25018	regional and tissue volume
F-Highly palatable	IDP_T1_FAST_ROIs_L_parahipp_gyrus_post	0.0154	0.0335	0.645	0.75755	Volume of grey matter in Left Parahippocampal Gyrus, posterior division	25850	regional and tissue volume
F-Highly palatable	IDP_T1_FAST_ROIs_L_putamen	-0.0953	0.0302	0.00161	0.0770827	Volume of grey matter in Left Putamen	25882	regional and tissue volume
F-Highly palatable	HippSubfield_lh_volume_presubiculum-body	-0.0244	0.0304	0.422	0.660411	Volume of presubiculum-body in the left hemisphere generated by subcortical volumetric sub-segmentation of the Hippocampal Subfields	26627	regional and tissue volume
F-Highly palatable	HippSubfield_rh_volume_Hippocampal-tail	-0.0389	0.0251	0.121	0.433959	Volume of Hippocampal-tail in the right hemisphere generated by subcortical volumetric sub-segmentation of the Hippocampal Subfields	26642	regional and tissue volume
F-Highly palatable	HippSubfield_rh_volume_presubiculum-head	-0.0156	0.0375	0.677	0.771291	Volume of presubiculum-head in the right hemisphere generated by subcortical volumetric sub-segmentation of the Hippocampal Subfields	26647	regional and tissue volume
F-Highly palatable	ThalamNuclei_lh_volume_L-Sg	-0.0662	0.0363	0.0682	0.355735	Volume of L-Sg in the left hemisphere generated by subcortical volumetric sub-segmentation of the Thalamic Nuclei	26668	regional and tissue volume
F-Highly palatable	aparc-Desikan_lh_volume_lateraloccipital	-0.0066	0.0328	0.841	0.812365	Volume of lateraloccipital in the left hemisphere generated by parcellation of the white surface using Desikan-Killiany parcellation	26798	regional and tissue volume
F-Highly palatable	aparc-Desikan_lh_volume_middletemporal	-0.0352	0.0349	0.313	0.604339	Volume of middletemporal in the left hemisphere generated by parcellation of the white surface using Desikan-Killiany parcellation	26802	regional and tissue volume
F-Highly palatable	BA-exvivo_rh_volume_V1	0.0338	0.0292	0.246	0.557183	Volume of V1 in the right hemisphere generated by parcellation of the white surface using BA_exvivo parcellation	27138	regional and tissue volume
F-Highly palatable	aparc-Desikan_lh_area_lateraloccipital	-0.0265	0.0267	0.322	0.608743	Area of lateraloccipital in the left hemisphere generated by parcellation of the white surface using Desikan-Killiany parcellation	26731	cortical area
F-Highly palatable	aparc-Desikan_rh_area_medialorbitofrontal	-0.0745	0.0303	0.0138	0.188118	Area of medialorbitofrontal in the right hemisphere generated by parcellation of the white surface using Desikan-Killiany parcellation	26835	cortical area
F-Highly palatable	aparc-pial_lh_area_inferiortemporal	-0.0533	0.0326	0.102	0.411418	Area of inferiortemporal in the left hemisphere generated by parcellation of the pial surface using Desikan-Killiany parcellation	26931	cortical area
F-Highly palatable	aparc-a2009s_lh_area_G-precuneus	-0.0299	0.0314	0.341	0.621325	Area of G-precuneus in the left hemisphere generated by parcellation of the white surface using Destrieux (a2009s) parcellation	27358	cortical area
F-Highly palatable	aparc-a2009s_rh_area_G-precuneus	-0.0327	0.0263	0.214	0.532867	Area of G-precuneus in the right hemisphere generated by parcellation of the white surface using Destrieux (a2009s) parcellation	27580	cortical area
F-Highly palatable	aparc-a2009s_rh_area_G-temporal-middle	0.0027	0.0384	0.944	0.836271	Area of G-temporal-middle in the right hemisphere generated by parcellation of the white surface using Destrieux (a2009s) parcellation	27588	cortical area
F-Highly palatable	aparc-Desikan_lh_thickness_GlobalMeanThickness	-0.0154	0.0345	0.655	0.761399	Mean thickness of GlobalMeanMean thickness in the left hemisphere generated by parcellation of the white surface using Desikan-Killiany parcellation	26755	cortical thickness
F-Highly palatable	aparc-Desikan_rh_thickness_superiortemporal	-0.0594	0.0331	0.0727	0.366232	Mean thickness of superiortemporal in the right hemisphere generated by parcellation of the white surface using Desikan-Killiany parcellation	26885	cortical thickness
F-Highly palatable	aparc-DKTatlas_rh_thickness_isthmuscingulate	-0.041	0.0391	0.295	0.594129	Mean thickness of isthmuscingulate in the right hemisphere generated by parcellation of the white surface using DKT parcellation	27274	cortical thickness
F-Highly palatable	rfMRI connectivity (ICA100 edge 1046)	-0.0386	0.0333	0.247	0.55816		25753	rfMRI connectivity
F-Highly palatable	IDP_T1_FAST_ROIs_L_temporal_pole	-0.0518	0.0367	0.158	0.478135	Volume of grey matter in Left Temporal Pole	25796	regional and tissue volume
F-Highly palatable	IDP_T1_FAST_ROIs_L_cuneal_cortex	-0.0104	0.0335	0.757	0.79691	Volume of grey matter in Left Cuneal Cortex	25844	regional and tissue volume
F-Highly palatable	IDP_T1_FAST_ROIs_R_temp_occ_fusif_cortex	-0.0752	0.0365	0.0394	0.292249	Volume of grey matter in Right Temporal Occipital Fusiform Cortex	25859	regional and tissue volume
F-Highly palatable	aseg_global_volume_WM-hypointensities	-0.0477	0.035	0.173	0.492404	Volume of WM-hypointensities in the whole brain generated by subcortical volumetric segmentation (aseg)	26528	regional and tissue volume
F-Highly palatable	AmygNuclei_lh_volume_Accessory-Basal-nucleus	0.0605	0.0248	0.0148	0.197186	Volume of Accessory-Basal-nucleus in the left hemisphere generated by subcortical volumetric sub-segmentation of the Amygdala Nuclei	26602	regional and tissue volume
F-Highly palatable	AmygNuclei_rh_volume_Accessory-Basal-nucleus	0.081	0.028	0.00382	0.117165	Volume of Accessory-Basal-nucleus in the right hemisphere generated by subcortical volumetric sub-segmentation of the Amygdala Nuclei	26612	regional and tissue volume
F-Highly palatable	HippSubfield_lh_volume_GC-ML-DG-head	0.0161	0.0295	0.584	0.732822	Volume of GC-ML-DG-head in the left hemisphere generated by subcortical volumetric sub-segmentation of the Hippocampal Subfields	26631	regional and tissue volume
F-Highly palatable	ThalamNuclei_rh_volume_MDl	0.0561	0.0314	0.0741	0.370432	Volume of MDl in the right hemisphere generated by subcortical volumetric sub-segmentation of the Thalamic Nuclei	26700	regional and tissue volume
F-Highly palatable	aparc-Desikan_lh_volume_rostralanteriorcingulate	-0.054	0.0435	0.215	0.533777	Volume of rostralanteriorcingulate in the left hemisphere generated by parcellation of the white surface using Desikan-Killiany parcellation	26813	regional and tissue volume
F-Highly palatable	aparc-Desikan_rh_volume_precentral	-0.0038	0.0351	0.914	0.831014	Volume of precentral in the right hemisphere generated by parcellation of the white surface using Desikan-Killiany parcellation	26912	regional and tissue volume
F-Highly palatable	aparc-DKTatlas_lh_volume_lateraloccipital	-0.0027	0.0313	0.93	0.834736	Volume of lateraloccipital in the left hemisphere generated by parcellation of the white surface using DKT parcellation	27213	regional and tissue volume
F-Highly palatable	aparc-a2009s_lh_volume_G-insular-short	-0.0465	0.0291	0.109	0.423972	Volume of G-insular-short in the left hemisphere generated by parcellation of the white surface using Destrieux (a2009s) parcellation	27494	regional and tissue volume
F-Highly palatable	aparc-Desikan_lh_area_supramarginal	0.0239	0.0325	0.461	0.680059	Area of supramarginal in the left hemisphere generated by parcellation of the white surface using Desikan-Killiany parcellation	26751	cortical area
F-Highly palatable	aparc-pial_lh_area_superiorparietal	-0.0038	0.0329	0.908	0.828372	Area of superiorparietal in the left hemisphere generated by parcellation of the pial surface using Desikan-Killiany parcellation	26951	cortical area
F-Highly palatable	aparc-pial_rh_area_lateraloccipital	0.0192	0.026	0.461	0.680059	Area of lateraloccipital in the right hemisphere generated by parcellation of the pial surface using Desikan-Killiany parcellation	26966	cortical area
F-Highly palatable	aparc-DKTatlas_lh_area_superiorparietal	-0.0165	0.0311	0.596	0.737815	Area of superiorparietal in the left hemisphere generated by parcellation of the white surface using DKT parcellation	27169	cortical area
F-Highly palatable	aparc-a2009s_lh_area_G-oc-temp-med-Lingual	0.0383	0.0287	0.182	0.505797	Area of G-oc-temp-med-Lingual in the left hemisphere generated by parcellation of the white surface using Destrieux (a2009s) parcellation	27350	cortical area
F-Highly palatable	aparc-a2009s_rh_area_S-temporal-sup	-2.41e-05	0.0334	0.999	0.841997	Area of S-temporal-sup in the right hemisphere generated by parcellation of the white surface using Destrieux (a2009s) parcellation	27623	cortical area
F-Highly palatable	IDP_T1_FAST_ROIs_L_parahipp_gyrus_ant	0.0229	0.0286	0.423	0.661098	Volume of grey matter in Left Parahippocampal Gyrus, anterior division	25848	regional and tissue volume
F-Highly palatable	HippSubfield_rh_volume_molecular-layer-HP-head	0.0099	0.0262	0.704	0.780313	Volume of molecular-layer-HP-head in the right hemisphere generated by subcortical volumetric sub-segmentation of the Hippocampal Subfields	26651	regional and tissue volume
F-Highly palatable	ThalamNuclei_lh_volume_PuA	-0.0211	0.0281	0.451	0.67485	Volume of PuA in the left hemisphere generated by subcortical volumetric sub-segmentation of the Thalamic Nuclei	26672	regional and tissue volume
F-Highly palatable	ThalamNuclei_rh_volume_LGN	-0.0193	0.0283	0.495	0.697707	Volume of LGN in the right hemisphere generated by subcortical volumetric sub-segmentation of the Thalamic Nuclei	26688	regional and tissue volume
F-Highly palatable	BA-exvivo_lh_volume_BA6	0.0213	0.0255	0.404	0.65039	Volume of BA6 in the left hemisphere generated by parcellation of the white surface using BA_exvivo parcellation	27093	regional and tissue volume
F-Highly palatable	aparc-a2009s_lh_volume_S-orbital-H-Shaped	-0.0159	0.0344	0.644	0.75755	Volume of S-orbital-H-Shaped in the left hemisphere generated by parcellation of the white surface using Destrieux (a2009s) parcellation	27540	regional and tissue volume
F-Highly palatable	BA-exvivo_lh_area_BA4a	0.0244	0.0306	0.425	0.66194	Area of BA4a in the left hemisphere generated by parcellation of the white surface using BA_exvivo parcellation	27063	cortical area
F-Highly palatable	aparc-DKTatlas_lh_area_parsorbitalis	-0.0755	0.0265	0.00435	0.120683	Area of parsorbitalis in the left hemisphere generated by parcellation of the white surface using DKT parcellation	27159	cortical area
F-Highly palatable	aparc-DKTatlas_lh_area_supramarginal	0.0311	0.0321	0.334	0.619301	Area of supramarginal in the left hemisphere generated by parcellation of the white surface using DKT parcellation	27171	cortical area
F-Highly palatable	aparc-DKTatlas_rh_area_inferiorparietal	-0.0215	0.0333	0.518	0.706126	Area of inferiorparietal in the right hemisphere generated by parcellation of the white surface using DKT parcellation	27241	cortical area
F-Highly palatable	aparc-DKTatlas_rh_area_superiorparietal	-0.0342	0.0286	0.232	0.545837	Area of superiorparietal in the right hemisphere generated by parcellation of the white surface using DKT parcellation	27262	cortical area
F-Highly palatable	aparc-a2009s_lh_area_G-front-middle	-0.0247	0.0414	0.551	0.719308	Area of G-front-middle in the left hemisphere generated by parcellation of the white surface using Destrieux (a2009s) parcellation	27343	cortical area
F-Highly palatable	aparc-a2009s_lh_area_S-circular-insula-sup	-0.0372	0.0261	0.155	0.47319	Area of S-circular-insula-sup in the left hemisphere generated by parcellation of the white surface using Destrieux (a2009s) parcellation	27377	cortical area
F-Highly palatable	aparc-a2009s_rh_area_S-collat-transv-ant	-0.0045	0.032	0.888	0.821711	Area of S-collat-transv-ant in the right hemisphere generated by parcellation of the white surface using Destrieux (a2009s) parcellation	27600	cortical area
F-Highly palatable	aparc-Desikan_lh_thickness_precuneus	-0.0017	0.0283	0.951	0.836271	Mean thickness of precuneus in the left hemisphere generated by parcellation of the white surface using Desikan-Killiany parcellation	26779	cortical thickness
F-Highly palatable	BA-exvivo_rh_thickness_BA6	-0.0683	0.0355	0.0545	0.330873	Mean thickness of BA6 in the right hemisphere generated by parcellation of the white surface using BA_exvivo parcellation	27121	cortical thickness
F-Highly palatable	BA-exvivo_rh_thickness_BA45	-0.0079	0.0327	0.809	0.80557	Mean thickness of BA45 in the right hemisphere generated by parcellation of the white surface using BA_exvivo parcellation	27123	cortical thickness
F-Highly palatable	aparc-a2009s_lh_thickness_G+S-subcentral	-0.0517	0.0318	0.104	0.414376	Mean thickness of G+S-subcentral in the left hemisphere generated by parcellation of the white surface using Destrieux (a2009s) parcellation	27406	cortical thickness
F-Highly palatable	aparc-a2009s_lh_thickness_G-temp-sup-Lateral	-0.0337	0.0285	0.238	0.549633	Mean thickness of G-temp-sup-Lateral in the left hemisphere generated by parcellation of the white surface using Destrieux (a2009s) parcellation	27436	cortical thickness
F-Highly palatable	aparc-a2009s_rh_thickness_S-pericallosal	0.0016	0.0358	0.964	0.836318	Mean thickness of S-pericallosal in the right hemisphere generated by parcellation of the white surface using Destrieux (a2009s) parcellation	27690	cortical thickness
F-Highly palatable	aseg_global_intensity_4th-Ventricle	-0.0103	0.0292	0.724	0.785624	Mean intensity of 4th-Ventricle in the whole brain generated by subcortical volumetric segmentation (aseg)	26502	regional and tissue intensity
F-Highly palatable	IDP_T1_FIRST_left_putamen_volume	-0.0818	0.0234	0.000465	0.0456392	Volume of left putamen (from T1 brain image)	25015	regional and tissue volume
F-Highly palatable	IDP_T1_FAST_ROIs_L_temp_fusif_cortex_post	-0.0192	0.0284	0.5	0.698899	Volume of grey matter in Left Temporal Fusiform Cortex, posterior division	25856	regional and tissue volume
F-Highly palatable	IDP_T1_FAST_ROIs_R_cerebellum_crus_II	0.0201	0.0321	0.531	0.711981	Volume of grey matter in Right Crus II Cerebellum	25905	regional and tissue volume
F-Highly palatable	aseg_global_volume_BrainSeg	-0.0491	0.0312	0.116	0.429362	Volume of BrainSeg in the whole brain generated by subcortical volumetric segmentation (aseg)	26514	regional and tissue volume
F-Highly palatable	aseg_global_volume_BrainSegNotVent	-0.0385	0.0303	0.203	0.524832	Volume of BrainSegNotVent in the whole brain generated by subcortical volumetric segmentation (aseg)	26515	regional and tissue volume
F-Highly palatable	aseg_rh_volume_choroid-plexus	-0.0308	0.0365	0.399	0.646405	Volume of choroid-plexus in the right hemisphere generated by subcortical volumetric segmentation (aseg)	26598	regional and tissue volume
F-Highly palatable	ThalamNuclei_lh_volume_MDm	0.0143	0.0297	0.631	0.753124	Volume of MDm in the left hemisphere generated by subcortical volumetric sub-segmentation of the Thalamic Nuclei	26673	regional and tissue volume
F-Highly palatable	ThalamNuclei_rh_volume_Pc	0.1102	0.0351	0.00169	0.077606	Volume of Pc in the right hemisphere generated by subcortical volumetric sub-segmentation of the Thalamic Nuclei	26708	regional and tissue volume
F-Highly palatable	aparc-Desikan_rh_volume_parahippocampal	0.0102	0.0266	0.701	0.779482	Volume of parahippocampal in the right hemisphere generated by parcellation of the white surface using Desikan-Killiany parcellation	26904	regional and tissue volume
F-Highly palatable	aparc-DKTatlas_rh_volume_inferiortemporal	-0.0646	0.0394	0.101	0.409629	Volume of inferiortemporal in the right hemisphere generated by parcellation of the white surface using DKT parcellation	27304	regional and tissue volume
F-Highly palatable	aparc-DKTatlas_rh_volume_middletemporal	-0.0075	0.0356	0.832	0.810787	Volume of middletemporal in the right hemisphere generated by parcellation of the white surface using DKT parcellation	27310	regional and tissue volume
F-Highly palatable	aparc-a2009s_lh_volume_S-temporal-sup	-0.0197	0.0395	0.618	0.747148	Volume of S-temporal-sup in the left hemisphere generated by parcellation of the white surface using Destrieux (a2009s) parcellation	27549	regional and tissue volume
F-Highly palatable	aparc-a2009s_rh_volume_S-orbital-H-Shaped	-0.0353	0.0319	0.268	0.572861	Volume of S-orbital-H-Shaped in the right hemisphere generated by parcellation of the white surface using Destrieux (a2009s) parcellation	27762	regional and tissue volume
F-Highly palatable	aparc-Desikan_rh_area_superiorparietal	-0.0404	0.0341	0.237	0.54883	Area of superiorparietal in the right hemisphere generated by parcellation of the white surface using Desikan-Killiany parcellation	26850	cortical area
F-Highly palatable	aparc-pial_rh_area_superiorfrontal	0.0117	0.0308	0.704	0.780313	Area of superiorfrontal in the right hemisphere generated by parcellation of the pial surface using Desikan-Killiany parcellation	26983	cortical area
F-Highly palatable	aparc-DKTatlas_lh_area_paracentral	0.0106	0.0301	0.724	0.785624	Area of paracentral in the left hemisphere generated by parcellation of the white surface using DKT parcellation	27157	cortical area
F-Highly palatable	aparc-a2009s_lh_area_G-cingul-Post-ventral	-0.0428	0.0342	0.21	0.530762	Area of G-cingul-Post-ventral in the left hemisphere generated by parcellation of the white surface using Destrieux (a2009s) parcellation	27338	cortical area
F-Highly palatable	aparc-Desikan_lh_thickness_caudalmiddlefrontal	0.0312	0.0334	0.349	0.623744	Mean thickness of caudalmiddlefrontal in the left hemisphere generated by parcellation of the white surface using Desikan-Killiany parcellation	26758	cortical thickness
F-Highly palatable	aparc-Desikan_rh_thickness_isthmuscingulate	-0.0413	0.0396	0.298	0.59468	Mean thickness of isthmuscingulate in the right hemisphere generated by parcellation of the white surface using Desikan-Killiany parcellation	26865	cortical thickness
F-Highly palatable	aparc-DKTatlas_lh_thickness_precuneus	-0.0065	0.0304	0.831	0.810752	Mean thickness of precuneus in the left hemisphere generated by parcellation of the white surface using DKT parcellation	27196	cortical thickness
F-Highly palatable	aparc-a2009s_lh_thickness_G+S-paracentral	-0.0244	0.0357	0.494	0.696631	Mean thickness of G+S-paracentral in the left hemisphere generated by parcellation of the white surface using Destrieux (a2009s) parcellation	27405	cortical thickness
F-Highly palatable	aparc-a2009s_lh_thickness_G-front-middle	0.0065	0.0379	0.864	0.816417	Mean thickness of G-front-middle in the left hemisphere generated by parcellation of the white surface using Destrieux (a2009s) parcellation	27417	cortical thickness
F-Highly palatable	aparc-a2009s_rh_thickness_G-temp-sup-Lateral	-0.0587	0.029	0.0428	0.303304	Mean thickness of G-temp-sup-Lateral in the right hemisphere generated by parcellation of the white surface using Destrieux (a2009s) parcellation	27658	cortical thickness
F-Highly palatable	wg_rh_intensity-contrast_lateralorbitofrontal	-0.0591	0.0345	0.0871	0.393046	Grey-white contrast in lateralorbitofrontal in the right hemisphere calculated as a percentage of the mean gray-white matter intensity from Desikan-Killiany parcellation	27035	cortical grey-white contrast
F-Highly palatable	rfMRI connectivity (ICA100 edge 300)	-0.0402	0.0315	0.202	0.524832		25753	rfMRI connectivity
F-Highly palatable	IDP_T1_SIENAX_brain-normalised_volume	-0.0278	0.0329	0.398	0.645851	Volume of brain, grey+white, from T1 brain image, normalised for head size	25009	regional and tissue volume
F-Highly palatable	IDP_T1_SIENAX_brain-unnormalised_volume	-0.028	0.0327	0.391	0.642458	Volume of brain, grey+white, from T1 brain image	25010	regional and tissue volume
F-Highly palatable	IDP_T1_FAST_ROIs_R_cerebellum_VIIb	4.8e-05	0.0338	0.999	0.841997	Volume of grey matter in Right VIIb Cerebellum	25908	regional and tissue volume
F-Highly palatable	aseg_global_volume_BrainSegNotVentSurf	-0.0342	0.0333	0.304	0.596943	Volume of BrainSegNotVentSurf in the whole brain generated by subcortical volumetric segmentation (aseg)	26516	regional and tissue volume
F-Highly palatable	aseg_rh_volume_Cortex	-0.037	0.0339	0.276	0.578246	Volume of Cortex in the right hemisphere generated by subcortical volumetric segmentation (aseg)	26583	regional and tissue volume
F-Highly palatable	AmygNuclei_rh_volume_Anterior-amygdaloid-area-AAA	0.0807	0.0287	0.00497	0.125077	Volume of Anterior-amygdaloid-area-AAA in the right hemisphere generated by subcortical volumetric sub-segmentation of the Amygdala Nuclei	26613	regional and tissue volume
F-Highly palatable	HippSubfield_rh_volume_CA4-head	-0.0135	0.0345	0.696	0.778627	Volume of CA4-head in the right hemisphere generated by subcortical volumetric sub-segmentation of the Hippocampal Subfields	26656	regional and tissue volume
F-Highly palatable	ThalamNuclei_rh_volume_MGN	-0.006	0.0301	0.843	0.812365	Volume of MGN in the right hemisphere generated by subcortical volumetric sub-segmentation of the Thalamic Nuclei	26689	regional and tissue volume
F-Highly palatable	ThalamNuclei_rh_volume_MDm	0.0497	0.0247	0.0446	0.308566	Volume of MDm in the right hemisphere generated by subcortical volumetric sub-segmentation of the Thalamic Nuclei	26697	regional and tissue volume
F-Highly palatable	ThalamNuclei_rh_volume_AV	0.0184	0.0315	0.56	0.722409	Volume of AV in the right hemisphere generated by subcortical volumetric sub-segmentation of the Thalamic Nuclei	26710	regional and tissue volume
F-Highly palatable	aparc-Desikan_lh_volume_pericalcarine	0.0631	0.0261	0.0157	0.200843	Volume of pericalcarine in the left hemisphere generated by parcellation of the white surface using Desikan-Killiany parcellation	26808	regional and tissue volume
F-Highly palatable	BA-exvivo_rh_volume_V2	0.0199	0.0252	0.43	0.665328	Volume of V2 in the right hemisphere generated by parcellation of the white surface using BA_exvivo parcellation	27139	regional and tissue volume
F-Highly palatable	aparc-DKTatlas_lh_volume_pericalcarine	0.0586	0.0268	0.029	0.266011	Volume of pericalcarine in the left hemisphere generated by parcellation of the white surface using DKT parcellation	27223	regional and tissue volume
F-Highly palatable	aparc-DKTatlas_rh_volume_fusiform	-0.0459	0.0355	0.195	0.521499	Volume of fusiform in the right hemisphere generated by parcellation of the white surface using DKT parcellation	27302	regional and tissue volume
F-Highly palatable	aparc-a2009s_rh_volume_G-cuneus	0.0301	0.0277	0.277	0.578246	Volume of G-cuneus in the right hemisphere generated by parcellation of the white surface using Destrieux (a2009s) parcellation	27709	regional and tissue volume
F-Highly palatable	aparc-a2009s_rh_volume_G-temp-sup-Lateral	-0.0709	0.0391	0.0696	0.35868	Volume of G-temp-sup-Lateral in the right hemisphere generated by parcellation of the white surface using Destrieux (a2009s) parcellation	27732	regional and tissue volume
F-Highly palatable	aparc-Desikan_lh_area_paracentral	0.0067	0.0337	0.842	0.812365	Area of paracentral in the left hemisphere generated by parcellation of the white surface using Desikan-Killiany parcellation	26737	cortical area
F-Highly palatable	aparc-DKTatlas_lh_area_lateraloccipital	-0.0219	0.028	0.434	0.667135	Area of lateraloccipital in the left hemisphere generated by parcellation of the white surface using DKT parcellation	27151	cortical area
F-Highly palatable	aparc-Desikan_rh_thickness_lateraloccipital	-0.0224	0.0279	0.423	0.661098	Mean thickness of lateraloccipital in the right hemisphere generated by parcellation of the white surface using Desikan-Killiany parcellation	26866	cortical thickness
F-Highly palatable	aparc-DKTatlas_lh_thickness_caudalmiddlefrontal	0.0207	0.0329	0.53	0.711981	Mean thickness of caudalmiddlefrontal in the left hemisphere generated by parcellation of the white surface using DKT parcellation	27175	cortical thickness
F-Highly palatable	aparc-a2009s_rh_thickness_G+S-subcentral	-0.0664	0.0339	0.0505	0.321156	Mean thickness of G+S-subcentral in the right hemisphere generated by parcellation of the white surface using Destrieux (a2009s) parcellation	27628	cortical thickness
F-Highly palatable	aseg_lh_intensity_Caudate	0.0448	0.0322	0.164	0.483375	Mean intensity of Caudate in the left hemisphere generated by subcortical volumetric segmentation (aseg)	26543	regional and tissue intensity
F-Highly palatable	aseg_rh_intensity_Caudate	0.0247	0.0289	0.393	0.644127	Mean intensity of Caudate in the right hemisphere generated by subcortical volumetric segmentation (aseg)	26574	regional and tissue intensity
F-Highly palatable	IDP_T1_SIENAX_grey_normalised_volume	-0.0435	0.0326	0.182	0.505797	Volume of grey matter (from T1 brain image, normalised for head size)	25005	regional and tissue volume
F-Highly palatable	IDP_T1_FAST_ROIs_R_temporal_pole	-0.0668	0.0362	0.0653	0.350123	Volume of grey matter in Right Temporal Pole	25797	regional and tissue volume
F-Highly palatable	IDP_T1_FAST_ROIs_R_occ_pole	0.073	0.0351	0.0377	0.288703	Volume of grey matter in Right Occipital Pole	25877	regional and tissue volume
F-Highly palatable	IDP_T1_FAST_ROIs_V_cerebellum_crus_II	-0.0117	0.023	0.61	0.742967	Volume of grey matter in Vermis Crus II Cerebellum	25904	regional and tissue volume
F-Highly palatable	IDP_T1_FAST_ROIs_R_cerebellum_VIIIa	-0.0059	0.0345	0.864	0.816417	Volume of grey matter in Right VIIIa Cerebellum	25911	regional and tissue volume
F-Highly palatable	aseg_global_volume_TotalGray	-0.0228	0.0316	0.471	0.686484	Volume of TotalGray in the whole brain generated by subcortical volumetric segmentation (aseg)	26518	regional and tissue volume
F-Highly palatable	ThalamNuclei_lh_volume_Pf	0.0466	0.0363	0.199	0.523635	Volume of Pf in the left hemisphere generated by subcortical volumetric sub-segmentation of the Thalamic Nuclei	26674	regional and tissue volume
F-Highly palatable	ThalamNuclei_lh_volume_MDl	0.0217	0.0249	0.383	0.641849	Volume of MDl in the left hemisphere generated by subcortical volumetric sub-segmentation of the Thalamic Nuclei	26676	regional and tissue volume
F-Highly palatable	aparc-Desikan_lh_volume_precuneus	0.0043	0.0304	0.888	0.821711	Volume of precuneus in the left hemisphere generated by parcellation of the white surface using Desikan-Killiany parcellation	26812	regional and tissue volume
F-Highly palatable	aparc-Desikan_rh_volume_inferiortemporal	-0.0614	0.0388	0.114	0.427876	Volume of inferiortemporal in the right hemisphere generated by parcellation of the white surface using Desikan-Killiany parcellation	26897	regional and tissue volume
F-Highly palatable	BA-exvivo_lh_volume_V1	0.0614	0.0285	0.0316	0.272127	Volume of V1 in the left hemisphere generated by parcellation of the white surface using BA_exvivo parcellation	27096	regional and tissue volume
F-Highly palatable	aparc-DKTatlas_lh_volume_precuneus	0.0011	0.0322	0.973	0.838444	Volume of precuneus in the left hemisphere generated by parcellation of the white surface using DKT parcellation	27227	regional and tissue volume
F-Highly palatable	aparc-DKTatlas_rh_volume_parahippocampal	0.0082	0.0215	0.704	0.780313	Volume of parahippocampal in the right hemisphere generated by parcellation of the white surface using DKT parcellation	27311	regional and tissue volume
F-Highly palatable	aparc-DKTatlas_rh_volume_pericalcarine	0.039	0.0308	0.205	0.524882	Volume of pericalcarine in the right hemisphere generated by parcellation of the white surface using DKT parcellation	27316	regional and tissue volume
F-Highly palatable	aparc-DKTatlas_rh_volume_precuneus	-0.0167	0.0281	0.551	0.719308	Volume of precuneus in the right hemisphere generated by parcellation of the white surface using DKT parcellation	27320	regional and tissue volume
F-Highly palatable	aparc-DKTatlas_rh_volume_rostralmiddlefrontal	-0.0108	0.0323	0.738	0.789469	Volume of rostralmiddlefrontal in the right hemisphere generated by parcellation of the white surface using DKT parcellation	27322	regional and tissue volume
F-Highly palatable	aparc-Desikan_rh_area_lateraloccipital	0.0264	0.0301	0.38	0.641017	Area of lateraloccipital in the right hemisphere generated by parcellation of the white surface using Desikan-Killiany parcellation	26832	cortical area
F-Highly palatable	aparc-Desikan_rh_area_lingual	0.0335	0.0286	0.241	0.552586	Area of lingual in the right hemisphere generated by parcellation of the white surface using Desikan-Killiany parcellation	26834	cortical area
F-Highly palatable	aparc-DKTatlas_lh_area_transversetemporal	0.0594	0.0351	0.0911	0.398125	Area of transversetemporal in the left hemisphere generated by parcellation of the white surface using DKT parcellation	27172	cortical area
F-Highly palatable	aparc-DKTatlas_rh_area_lingual	0.0343	0.0295	0.246	0.557183	Area of lingual in the right hemisphere generated by parcellation of the white surface using DKT parcellation	27246	cortical area
F-Highly palatable	aparc-a2009s_rh_area_G-cingul-Post-ventral	0.0028	0.0284	0.921	0.833526	Area of G-cingul-Post-ventral in the right hemisphere generated by parcellation of the white surface using Destrieux (a2009s) parcellation	27560	cortical area
F-Highly palatable	aparc-DKTatlas_rh_thickness_lateraloccipital	-0.0211	0.0269	0.433	0.66699	Mean thickness of lateraloccipital in the right hemisphere generated by parcellation of the white surface using DKT parcellation	27275	cortical thickness
F-Highly palatable	aseg_global_intensity_CC-Anterior	0.0677	0.0429	0.114	0.427876	Mean intensity of CC-Anterior in the whole brain generated by subcortical volumetric segmentation (aseg)	26513	regional and tissue intensity
F-Highly palatable	wg_lh_intensity-contrast_insula	-0.0544	0.0238	0.0222	0.231798	Grey-white contrast in insula in the left hemisphere calculated as a percentage of the mean gray-white matter intensity from Desikan-Killiany parcellation	27023	cortical grey-white contrast
F-Highly palatable	IDP_T1_SIENAX_grey_unnormalised_volume	-0.0397	0.0314	0.206	0.525842	Volume of grey matter (from T1 brain image)	25006	regional and tissue volume
F-Highly palatable	aseg_rh_volume_Lateral-Ventricle	-0.0153	0.028	0.585	0.732827	Volume of Lateral-Ventricle in the right hemisphere generated by subcortical volumetric segmentation (aseg)	26585	regional and tissue volume
F-Highly palatable	HippSubfield_rh_volume_CA3-head	-0.0333	0.0324	0.304	0.596943	Volume of CA3-head in the right hemisphere generated by subcortical volumetric sub-segmentation of the Hippocampal Subfields	26659	regional and tissue volume
F-Highly palatable	HippSubfield_rh_volume_Whole-hippocampal-body	-0.0121	0.0267	0.651	0.760351	Volume of Whole-hippocampal-body in the right hemisphere generated by subcortical volumetric sub-segmentation of the Hippocampal Subfields	26661	regional and tissue volume
F-Highly palatable	aparc-Desikan_rh_volume_lateralorbitofrontal	-0.0321	0.033	0.33	0.615177	Volume of lateralorbitofrontal in the right hemisphere generated by parcellation of the white surface using Desikan-Killiany parcellation	26900	regional and tissue volume
F-Highly palatable	aparc-DKTatlas_rh_volume_superiorfrontal	-0.0106	0.0301	0.723	0.785624	Volume of superiorfrontal in the right hemisphere generated by parcellation of the white surface using DKT parcellation	27323	regional and tissue volume
F-Highly palatable	aparc-a2009s_lh_volume_Lat-Fis-post	0.0128	0.0343	0.71	0.781959	Volume of Lat-Fis-post in the left hemisphere generated by parcellation of the white surface using Destrieux (a2009s) parcellation	27517	regional and tissue volume
F-Highly palatable	aparc-a2009s_rh_volume_Lat-Fis-post	-0.0347	0.031	0.263	0.570246	Volume of Lat-Fis-post in the right hemisphere generated by parcellation of the white surface using Destrieux (a2009s) parcellation	27739	regional and tissue volume
F-Highly palatable	aparc-Desikan_lh_area_superiorparietal	-0.0142	0.0318	0.655	0.761399	Area of superiorparietal in the left hemisphere generated by parcellation of the white surface using Desikan-Killiany parcellation	26749	cortical area
F-Highly palatable	aparc-Desikan_lh_area_transversetemporal	0.0548	0.0342	0.109	0.423972	Area of transversetemporal in the left hemisphere generated by parcellation of the white surface using Desikan-Killiany parcellation	26753	cortical area
F-Highly palatable	aparc-Desikan_rh_area_superiorfrontal	0.0191	0.0299	0.522	0.708789	Area of superiorfrontal in the right hemisphere generated by parcellation of the white surface using Desikan-Killiany parcellation	26849	cortical area
F-Highly palatable	aparc-pial_lh_area_inferiorparietal	-0.0345	0.0353	0.328	0.613001	Area of inferiorparietal in the left hemisphere generated by parcellation of the pial surface using Desikan-Killiany parcellation	26930	cortical area
F-Highly palatable	aparc-pial_lh_area_pericalcarine	0.0488	0.0287	0.0894	0.397636	Area of pericalcarine in the left hemisphere generated by parcellation of the pial surface using Desikan-Killiany parcellation	26943	cortical area
F-Highly palatable	aparc-pial_rh_area_lingual	0.012	0.0274	0.662	0.766359	Area of lingual in the right hemisphere generated by parcellation of the pial surface using Desikan-Killiany parcellation	26968	cortical area
F-Highly palatable	aparc-a2009s_lh_area_G-pariet-inf-Supramar	0.0329	0.0302	0.276	0.578246	Area of G-pariet-inf-Supramar in the left hemisphere generated by parcellation of the white surface using Destrieux (a2009s) parcellation	27354	cortical area
F-Highly palatable	aparc-a2009s_lh_area_G-temporal-middle	-0.0319	0.0388	0.41	0.653263	Area of G-temporal-middle in the left hemisphere generated by parcellation of the white surface using Destrieux (a2009s) parcellation	27366	cortical area
F-Highly palatable	aparc-Desikan_lh_thickness_superiorparietal	0.0095	0.0347	0.784	0.803547	Mean thickness of superiorparietal in the left hemisphere generated by parcellation of the white surface using Desikan-Killiany parcellation	26783	cortical thickness
F-Highly palatable	BA-exvivo_lh_thickness_BA4a	-0.0403	0.034	0.236	0.548456	Mean thickness of BA4a in the left hemisphere generated by parcellation of the white surface using BA_exvivo parcellation	27077	cortical thickness
F-Highly palatable	BA-exvivo_lh_thickness_V2	0.0289	0.0245	0.239	0.550216	Mean thickness of V2 in the left hemisphere generated by parcellation of the white surface using BA_exvivo parcellation	27083	cortical thickness
F-Highly palatable	aparc-DKTatlas_lh_thickness_rostralmiddlefrontal	0.0072	0.0387	0.853	0.814203	Mean thickness of rostralmiddlefrontal in the left hemisphere generated by parcellation of the white surface using DKT parcellation	27198	cortical thickness
F-Highly palatable	aparc-DKTatlas_lh_thickness_superiorparietal	0.014	0.0356	0.695	0.777804	Mean thickness of superiorparietal in the left hemisphere generated by parcellation of the white surface using DKT parcellation	27200	cortical thickness
F-Highly palatable	aparc-a2009s_rh_thickness_S-oc-temp-med+Lingual	-0.0164	0.0226	0.469	0.685336	Mean thickness of S-oc-temp-med+Lingual in the right hemisphere generated by parcellation of the white surface using Destrieux (a2009s) parcellation	27685	cortical thickness
F-Highly palatable	wg_rh_intensity-contrast_parahippocampal	-0.011	0.0323	0.733	0.78741	Grey-white contrast in parahippocampal in the right hemisphere calculated as a percentage of the mean gray-white matter intensity from Desikan-Killiany parcellation	27039	cortical grey-white contrast
F-Highly palatable	IDP_T1_FAST_ROIs_R_planum_temporale	-0.0208	0.0282	0.462	0.680511	Volume of grey matter in Right Planum Temporale	25873	regional and tissue volume
F-Highly palatable	aseg_lh_volume_Cortex	-0.0261	0.0346	0.451	0.67485	Volume of Cortex in the left hemisphere generated by subcortical volumetric segmentation (aseg)	26552	regional and tissue volume
F-Highly palatable	ThalamNuclei_lh_volume_VAmc	0.074	0.0351	0.0349	0.280313	Volume of VAmc in the left hemisphere generated by subcortical volumetric sub-segmentation of the Thalamic Nuclei	26675	regional and tissue volume
F-Highly palatable	aparc-Desikan_lh_volume_cuneus	0.0657	0.0234	0.00503	0.125842	Volume of cuneus in the left hemisphere generated by parcellation of the white surface using Desikan-Killiany parcellation	26792	regional and tissue volume
F-Highly palatable	aparc-Desikan_lh_volume_parahippocampal	0.0054	0.028	0.847	0.813292	Volume of parahippocampal in the left hemisphere generated by parcellation of the white surface using Desikan-Killiany parcellation	26803	regional and tissue volume
F-Highly palatable	aparc-Desikan_rh_volume_fusiform	-0.0479	0.0367	0.191	0.515247	Volume of fusiform in the right hemisphere generated by parcellation of the white surface using Desikan-Killiany parcellation	26895	regional and tissue volume
F-Highly palatable	aparc-Desikan_rh_volume_pericalcarine	0.0388	0.0281	0.167	0.486616	Volume of pericalcarine in the right hemisphere generated by parcellation of the white surface using Desikan-Killiany parcellation	26909	regional and tissue volume
F-Highly palatable	aparc-Desikan_rh_volume_precuneus	-0.0119	0.029	0.68	0.772169	Volume of precuneus in the right hemisphere generated by parcellation of the white surface using Desikan-Killiany parcellation	26913	regional and tissue volume
F-Highly palatable	aparc-Desikan_rh_volume_superiorfrontal	0.0004	0.0285	0.988	0.839818	Volume of superiorfrontal in the right hemisphere generated by parcellation of the white surface using Desikan-Killiany parcellation	26916	regional and tissue volume
F-Highly palatable	BA-exvivo_rh_volume_BA44	-0.0355	0.0349	0.31	0.601307	Volume of BA44 in the right hemisphere generated by parcellation of the white surface using BA_exvivo parcellation	27136	regional and tissue volume
F-Highly palatable	aparc-DKTatlas_lh_volume_lateralorbitofrontal	-0.0102	0.0378	0.788	0.803775	Volume of lateralorbitofrontal in the left hemisphere generated by parcellation of the white surface using DKT parcellation	27214	regional and tissue volume
F-Highly palatable	aparc-DKTatlas_lh_volume_middletemporal	-0.0484	0.0344	0.16	0.480239	Volume of middletemporal in the left hemisphere generated by parcellation of the white surface using DKT parcellation	27217	regional and tissue volume
F-Highly palatable	aparc-DKTatlas_lh_volume_parahippocampal	-0.0014	0.0281	0.961	0.836302	Volume of parahippocampal in the left hemisphere generated by parcellation of the white surface using DKT parcellation	27218	regional and tissue volume
F-Highly palatable	aparc-a2009s_rh_volume_G+S-cingul-Ant	-0.0491	0.0325	0.131	0.451668	Volume of G+S-cingul-Ant in the right hemisphere generated by parcellation of the white surface using Destrieux (a2009s) parcellation	27704	regional and tissue volume
F-Highly palatable	aparc-a2009s_rh_volume_S-calcarine	0.0458	0.0307	0.135	0.454537	Volume of S-calcarine in the right hemisphere generated by parcellation of the white surface using Destrieux (a2009s) parcellation	27742	regional and tissue volume
F-Highly palatable	aparc-pial_rh_area_pericalcarine	0.0418	0.0255	0.101	0.409629	Area of pericalcarine in the right hemisphere generated by parcellation of the pial surface using Desikan-Killiany parcellation	26976	cortical area
F-Highly palatable	aparc-DKTatlas_rh_area_lateraloccipital	0.0263	0.0294	0.37	0.635805	Area of lateraloccipital in the right hemisphere generated by parcellation of the white surface using DKT parcellation	27244	cortical area
F-Highly palatable	aparc-DKTatlas_rh_area_superiorfrontal	0.0039	0.025	0.877	0.818217	Area of superiorfrontal in the right hemisphere generated by parcellation of the white surface using DKT parcellation	27261	cortical area
F-Highly palatable	aparc-Desikan_lh_thickness_rostralmiddlefrontal	-0.0073	0.0399	0.855	0.814203	Mean thickness of rostralmiddlefrontal in the left hemisphere generated by parcellation of the white surface using Desikan-Killiany parcellation	26781	cortical thickness
F-Highly palatable	aseg_rh_intensity_Cerebellum-Cortex	0.0094	0.031	0.762	0.798232	Mean intensity of Cerebellum-Cortex in the right hemisphere generated by subcortical volumetric segmentation (aseg)	26572	regional and tissue intensity
F-Highly palatable	wg_lh_intensity-contrast_lateralorbitofrontal	-0.0664	0.0264	0.0118	0.175922	Grey-white contrast in lateralorbitofrontal in the left hemisphere calculated as a percentage of the mean gray-white matter intensity from Desikan-Killiany parcellation	27000	cortical grey-white contrast
F-Highly palatable	wg_rh_intensity-contrast_rostralmiddlefrontal	-0.0555	0.0288	0.0543	0.330873	Grey-white contrast in rostralmiddlefrontal in the right hemisphere calculated as a percentage of the mean gray-white matter intensity from Desikan-Killiany parcellation	27050	cortical grey-white contrast
F-Highly palatable	QC_T1-to-standard_linear_alignment_discrepancy	0.0157	0.0281	0.576	0.730567	Discrepancy between the T1 brain image (linearly-aligned to standard space) and the standard-space brain template	25731	QC
F-Highly palatable	IDP_T1_FIRST_left_thalamus_volume	0.027	0.0298	0.364	0.632437	Volume of left thalamus (from T1 brain image)	25011	regional and tissue volume
F-Highly palatable	IDP_T1_FAST_ROIs_R_amygdala	0.0129	0.0307	0.673	0.770161	Volume of grey matter in Right Amygdala	25889	regional and tissue volume
F-Highly palatable	aseg_rh_volume_Accumbens-area	0.0233	0.0303	0.442	0.670334	Volume of Accumbens-area in the right hemisphere generated by subcortical volumetric segmentation (aseg)	26595	regional and tissue volume
F-Highly palatable	HippSubfield_lh_volume_CA3-head	-0.0054	0.0333	0.871	0.81702	Volume of CA3-head in the left hemisphere generated by subcortical volumetric sub-segmentation of the Hippocampal Subfields	26637	regional and tissue volume
F-Highly palatable	ThalamNuclei_lh_volume_Pt	0.0693	0.0361	0.0548	0.331668	Volume of Pt in the left hemisphere generated by subcortical volumetric sub-segmentation of the Thalamic Nuclei	26683	regional and tissue volume
F-Highly palatable	aparc-Desikan_rh_volume_rostralmiddlefrontal	-0.013	0.0341	0.703	0.780233	Volume of rostralmiddlefrontal in the right hemisphere generated by parcellation of the white surface using Desikan-Killiany parcellation	26915	regional and tissue volume
F-Highly palatable	BA-exvivo_lh_volume_V2	0.0358	0.0207	0.084	0.387976	Volume of V2 in the left hemisphere generated by parcellation of the white surface using BA_exvivo parcellation	27097	regional and tissue volume
F-Highly palatable	aparc-DKTatlas_rh_volume_cuneus	0.0311	0.0277	0.261	0.568841	Volume of cuneus in the right hemisphere generated by parcellation of the white surface using DKT parcellation	27300	regional and tissue volume
F-Highly palatable	aparc-Desikan_rh_area_parsorbitalis	-0.0504	0.0322	0.118	0.430808	Area of parsorbitalis in the right hemisphere generated by parcellation of the white surface using Desikan-Killiany parcellation	26840	cortical area
F-Highly palatable	aparc-pial_rh_area_precuneus	-0.015	0.0277	0.589	0.735491	Area of precuneus in the right hemisphere generated by parcellation of the pial surface using Desikan-Killiany parcellation	26980	cortical area
F-Highly palatable	aparc-a2009s_lh_area_S-circular-insula-inf	-0.0188	0.0328	0.566	0.724751	Area of S-circular-insula-inf in the left hemisphere generated by parcellation of the white surface using Destrieux (a2009s) parcellation	27376	cortical area
F-Highly palatable	aparc-a2009s_rh_area_G-oc-temp-med-Lingual	0.0256	0.0268	0.34	0.620655	Area of G-oc-temp-med-Lingual in the right hemisphere generated by parcellation of the white surface using Destrieux (a2009s) parcellation	27572	cortical area
F-Highly palatable	aparc-a2009s_lh_thickness_G-cuneus	0.0618	0.0292	0.0341	0.280073	Mean thickness of G-cuneus in the left hemisphere generated by parcellation of the white surface using Destrieux (a2009s) parcellation	27413	cortical thickness
F-Highly palatable	aparc-a2009s_rh_thickness_G-front-sup	-0.0426	0.033	0.197	0.521636	Mean thickness of G-front-sup in the right hemisphere generated by parcellation of the white surface using Destrieux (a2009s) parcellation	27640	cortical thickness
F-Highly palatable	aseg_lh_intensity_Cerebellum-Cortex	0.0174	0.0299	0.562	0.723427	Mean intensity of Cerebellum-Cortex in the left hemisphere generated by subcortical volumetric segmentation (aseg)	26541	regional and tissue intensity
F-Highly palatable	wg_lh_intensity-contrast_parahippocampal	-0.039	0.0259	0.132	0.452467	Grey-white contrast in parahippocampal in the left hemisphere calculated as a percentage of the mean gray-white matter intensity from Desikan-Killiany parcellation	27004	cortical grey-white contrast
F-Highly palatable	wg_lh_intensity-contrast_pericalcarine	-0.0167	0.0384	0.662	0.766359	Grey-white contrast in pericalcarine in the left hemisphere calculated as a percentage of the mean gray-white matter intensity from Desikan-Killiany parcellation	27009	cortical grey-white contrast
F-Highly palatable	wg_lh_intensity-contrast_superiorparietal	-0.0465	0.0365	0.202	0.524832	Grey-white contrast in superiorparietal in the left hemisphere calculated as a percentage of the mean gray-white matter intensity from Desikan-Killiany parcellation	27017	cortical grey-white contrast
F-Highly palatable	wg_rh_intensity-contrast_parsorbitalis	-0.055	0.0342	0.107	0.419238	Grey-white contrast in parsorbitalis in the right hemisphere calculated as a percentage of the mean gray-white matter intensity from Desikan-Killiany parcellation	27042	cortical grey-white contrast
F-Highly palatable	wg_rh_intensity-contrast_precuneus	-0.0579	0.031	0.0618	0.34431	Grey-white contrast in precuneus in the right hemisphere calculated as a percentage of the mean gray-white matter intensity from Desikan-Killiany parcellation	27048	cortical grey-white contrast
F-Highly palatable	QC_rfMRI-to-T1_linear_alignment_discrepancy	0.0058	0.0328	0.86	0.816193	Discrepancy between the (EPI-unwarped SBref) rfMRI brain image (linearly-aligned to the T1) and the T1 brain image	25739	QC
F-Highly palatable	IDP_T1_FAST_ROIs_L_heschl_gyrus	0.0003	0.0358	0.994	0.841396	Volume of grey matter in Left Heschl's Gyrus (includes H1 and H2)	25870	regional and tissue volume
F-Highly palatable	IDP_T1_FAST_ROIs_brain_stem	0.0264	0.0371	0.477	0.687979	Volume of grey matter in Brain-Stem	25892	regional and tissue volume
F-Highly palatable	IDP_T1_FAST_ROIs_L_cerebellum_VIIb	0.0071	0.0328	0.828	0.809972	Volume of grey matter in Left VIIb Cerebellum	25906	regional and tissue volume
F-Highly palatable	aseg_global_volume-ratio_BrainSegVol-to-eTIV	-0.0147	0.0309	0.635	0.754077	Volume-ratio of BrainSegVol-to-eTIV in the whole brain generated by subcortical volumetric segmentation (aseg)	26536	regional and tissue volume
F-Highly palatable	aseg_lh_volume_Accumbens-area	0.0191	0.0386	0.621	0.749083	Volume of Accumbens-area in the left hemisphere generated by subcortical volumetric segmentation (aseg)	26564	regional and tissue volume
F-Highly palatable	aseg_rh_volume_Amygdala	0.032	0.0293	0.276	0.578246	Volume of Amygdala in the right hemisphere generated by subcortical volumetric segmentation (aseg)	26594	regional and tissue volume
F-Highly palatable	HippSubfield_lh_volume_CA1-body	-0.0067	0.0312	0.83	0.810582	Volume of CA1-body in the left hemisphere generated by subcortical volumetric sub-segmentation of the Hippocampal Subfields	26622	regional and tissue volume
F-Highly palatable	HippSubfield_lh_volume_CA1-head	-0.0328	0.0317	0.301	0.596623	Volume of CA1-head in the left hemisphere generated by subcortical volumetric sub-segmentation of the Hippocampal Subfields	26626	regional and tissue volume
F-Highly palatable	HippSubfield_rh_volume_CA1-body	-0.0044	0.0347	0.9	0.82658	Volume of CA1-body in the right hemisphere generated by subcortical volumetric sub-segmentation of the Hippocampal Subfields	26644	regional and tissue volume
F-Highly palatable	aparc-DKTatlas_lh_volume_cuneus	0.0594	0.0246	0.0158	0.200843	Volume of cuneus in the left hemisphere generated by parcellation of the white surface using DKT parcellation	27207	regional and tissue volume
F-Highly palatable	aparc-DKTatlas_rh_volume_lateralorbitofrontal	-0.0245	0.0396	0.535	0.713122	Volume of lateralorbitofrontal in the right hemisphere generated by parcellation of the white surface using DKT parcellation	27307	regional and tissue volume
F-Highly palatable	aparc-a2009s_lh_volume_G-orbital	-0.0053	0.0318	0.866	0.816417	Volume of G-orbital in the left hemisphere generated by parcellation of the white surface using Destrieux (a2009s) parcellation	27500	regional and tissue volume
F-Highly palatable	aparc-a2009s_lh_volume_S-calcarine	0.0517	0.0296	0.0811	0.383916	Volume of S-calcarine in the left hemisphere generated by parcellation of the white surface using Destrieux (a2009s) parcellation	27520	regional and tissue volume
F-Highly palatable	aparc-Desikan_rh_area_transversetemporal	-0.0391	0.0346	0.258	0.565442	Area of transversetemporal in the right hemisphere generated by parcellation of the white surface using Desikan-Killiany parcellation	26854	cortical area
F-Highly palatable	aparc-pial_rh_area_inferiortemporal	-0.0552	0.0393	0.16	0.480239	Area of inferiortemporal in the right hemisphere generated by parcellation of the pial surface using Desikan-Killiany parcellation	26964	cortical area
F-Highly palatable	aparc-DKTatlas_rh_area_lateralorbitofrontal	-0.0169	0.0336	0.616	0.746876	Area of lateralorbitofrontal in the right hemisphere generated by parcellation of the white surface using DKT parcellation	27245	cortical area
F-Highly palatable	aparc-DKTatlas_rh_area_transversetemporal	-0.0378	0.0352	0.284	0.583143	Area of transversetemporal in the right hemisphere generated by parcellation of the white surface using DKT parcellation	27265	cortical area
F-Highly palatable	aparc-Desikan_rh_thickness_superiorfrontal	-0.0306	0.0318	0.336	0.620655	Mean thickness of superiorfrontal in the right hemisphere generated by parcellation of the white surface using Desikan-Killiany parcellation	26883	cortical thickness
F-Highly palatable	wg_lh_intensity-contrast_parstriangularis	-0.062	0.0352	0.0784	0.379401	Grey-white contrast in parstriangularis in the left hemisphere calculated as a percentage of the mean gray-white matter intensity from Desikan-Killiany parcellation	27008	cortical grey-white contrast
F-Highly palatable	wg_lh_intensity-contrast_postcentral	-0.0174	0.0317	0.583	0.732347	Grey-white contrast in postcentral in the left hemisphere calculated as a percentage of the mean gray-white matter intensity from Desikan-Killiany parcellation	27010	cortical grey-white contrast
F-Highly palatable	wg_rh_intensity-contrast_fusiform	-0.043	0.0278	0.122	0.435952	Grey-white contrast in fusiform in the right hemisphere calculated as a percentage of the mean gray-white matter intensity from Desikan-Killiany parcellation	27030	cortical grey-white contrast
F-Highly palatable	wg_rh_intensity-contrast_postcentral	-0.024	0.0339	0.479	0.689512	Grey-white contrast in postcentral in the right hemisphere calculated as a percentage of the mean gray-white matter intensity from Desikan-Killiany parcellation	27045	cortical grey-white contrast
F-Highly palatable	IDP_T1_FAST_ROIs_R_temp_fusif_cortex_post	-0.0154	0.0356	0.666	0.767519	Volume of grey matter in Right Temporal Fusiform Cortex, posterior division	25857	regional and tissue volume
F-Highly palatable	IDP_T1_FAST_ROIs_R_hippocampus	-0.0313	0.0338	0.354	0.625731	Volume of grey matter in Right Hippocampus	25887	regional and tissue volume
F-Highly palatable	IDP_T1_FAST_ROIs_V_cerebellum_IX	0.0239	0.0342	0.484	0.690967	Volume of grey matter in Vermis IX Cerebellum	25916	regional and tissue volume
F-Highly palatable	HippSubfield_lh_volume_Whole-hippocampal-head	-0.0321	0.0267	0.23	0.54352	Volume of Whole-hippocampal-head in the left hemisphere generated by subcortical volumetric sub-segmentation of the Hippocampal Subfields	26640	regional and tissue volume
F-Highly palatable	HippSubfield_lh_volume_Whole-hippocampus	-0.04	0.028	0.153	0.471237	Volume of Whole-hippocampus in the left hemisphere generated by subcortical volumetric sub-segmentation of the Hippocampal Subfields	26641	regional and tissue volume
F-Highly palatable	aparc-Desikan_rh_volume_cuneus	0.028	0.026	0.283	0.582715	Volume of cuneus in the right hemisphere generated by parcellation of the white surface using Desikan-Killiany parcellation	26893	regional and tissue volume
F-Highly palatable	aparc-Desikan_rh_volume_insula	-0.0317	0.033	0.337	0.620655	Volume of insula in the right hemisphere generated by parcellation of the white surface using Desikan-Killiany parcellation	26922	regional and tissue volume
F-Highly palatable	aparc-a2009s_lh_volume_G-cuneus	0.0678	0.0264	0.0103	0.164826	Volume of G-cuneus in the left hemisphere generated by parcellation of the white surface using Destrieux (a2009s) parcellation	27487	regional and tissue volume
F-Highly palatable	aparc-Desikan_rh_area_middletemporal	-0.0117	0.0305	0.701	0.779482	Area of middletemporal in the right hemisphere generated by parcellation of the white surface using Desikan-Killiany parcellation	26836	cortical area
F-Highly palatable	aparc-pial_lh_area_cuneus	0.0421	0.0257	0.101	0.409629	Area of cuneus in the left hemisphere generated by parcellation of the pial surface using Desikan-Killiany parcellation	26927	cortical area
F-Highly palatable	aparc-pial_lh_area_lateralorbitofrontal	-0.0153	0.0328	0.64	0.756051	Area of lateralorbitofrontal in the left hemisphere generated by parcellation of the pial surface using Desikan-Killiany parcellation	26934	cortical area
F-Highly palatable	aparc-pial_lh_area_lingual	0.028	0.024	0.242	0.552586	Area of lingual in the left hemisphere generated by parcellation of the pial surface using Desikan-Killiany parcellation	26935	cortical area
F-Highly palatable	aparc-DKTatlas_lh_area_superiorfrontal	0.0121	0.0307	0.693	0.777338	Area of superiorfrontal in the left hemisphere generated by parcellation of the white surface using DKT parcellation	27168	cortical area
F-Highly palatable	aparc-a2009s_rh_area_Pole-occipital	0.0445	0.0237	0.06	0.341057	Area of Pole-occipital in the right hemisphere generated by parcellation of the white surface using Destrieux (a2009s) parcellation	27592	cortical area
F-Highly palatable	aparc-a2009s_rh_area_S-calcarine	0.0569	0.0302	0.0594	0.339944	Area of S-calcarine in the right hemisphere generated by parcellation of the white surface using Destrieux (a2009s) parcellation	27594	cortical area
F-Highly palatable	aparc-Desikan_lh_thickness_cuneus	0.0666	0.0293	0.0232	0.236782	Mean thickness of cuneus in the left hemisphere generated by parcellation of the white surface using Desikan-Killiany parcellation	26759	cortical thickness
F-Highly palatable	aparc-DKTatlas_lh_thickness_cuneus	0.0507	0.0279	0.0696	0.35868	Mean thickness of cuneus in the left hemisphere generated by parcellation of the white surface using DKT parcellation	27176	cortical thickness
F-Highly palatable	wg_lh_intensity-contrast_posteriorcingulate	-0.0444	0.0291	0.126	0.44246	Grey-white contrast in posteriorcingulate in the left hemisphere calculated as a percentage of the mean gray-white matter intensity from Desikan-Killiany parcellation	27011	cortical grey-white contrast
F-Highly palatable	QC_tfMRI-to-T1_linear_alignment_discrepancy	0.005	0.0288	0.863	0.816417	Discrepancy between the (EPI-unwarped SBref) tfMRI brain image (linearly-aligned to the T1) and the T1 brain image	25740	QC
F-Highly palatable	IDP_T1_FIRST_right_putamen_volume	-0.0725	0.0224	0.00121	0.0672226	Volume of right putamen (from T1 brain image)	25016	regional and tissue volume
F-Highly palatable	IDP_T1_FIRST_brain_stem+4th_ventricle_volume	-0.023	0.0332	0.488	0.692481	Volume of brain stem + 4th ventricle (from T1 brain image)	25025	regional and tissue volume
F-Highly palatable	aseg_global_volume_SupraTentorial	-0.0491	0.0296	0.0973	0.407244	Volume of SupraTentorial in the whole brain generated by subcortical volumetric segmentation (aseg)	26519	regional and tissue volume
F-Highly palatable	aseg_lh_volume_VentralDC	0.0096	0.0256	0.708	0.78195	Volume of VentralDC in the left hemisphere generated by subcortical volumetric segmentation (aseg)	26565	regional and tissue volume
F-Highly palatable	HippSubfield_rh_volume_CA1-head	-0.0188	0.0269	0.484	0.690967	Volume of CA1-head in the right hemisphere generated by subcortical volumetric sub-segmentation of the Hippocampal Subfields	26648	regional and tissue volume
F-Highly palatable	HippSubfield_rh_volume_GC-ML-DG-head	-0.0028	0.034	0.935	0.836271	Volume of GC-ML-DG-head in the right hemisphere generated by subcortical volumetric sub-segmentation of the Hippocampal Subfields	26653	regional and tissue volume
F-Highly palatable	HippSubfield_rh_volume_Whole-hippocampal-head	-0.0161	0.0262	0.539	0.714412	Volume of Whole-hippocampal-head in the right hemisphere generated by subcortical volumetric sub-segmentation of the Hippocampal Subfields	26662	regional and tissue volume
F-Highly palatable	ThalamNuclei_lh_volume_MV(Re)	0.0606	0.0319	0.0574	0.338014	Volume of MV(Re) in the left hemisphere generated by subcortical volumetric sub-segmentation of the Thalamic Nuclei	26679	regional and tissue volume
F-Highly palatable	ThalamNuclei_rh_volume_PuL	0.0777	0.0311	0.0126	0.180977	Volume of PuL in the right hemisphere generated by subcortical volumetric sub-segmentation of the Thalamic Nuclei	26705	regional and tissue volume
F-Highly palatable	aparc-Desikan_lh_volume_lateralorbitofrontal	-0.0099	0.033	0.765	0.798622	Volume of lateralorbitofrontal in the left hemisphere generated by parcellation of the white surface using Desikan-Killiany parcellation	26799	regional and tissue volume
F-Highly palatable	aparc-Desikan_lh_volume_insula	-0.0501	0.0303	0.0984	0.40952	Volume of insula in the left hemisphere generated by parcellation of the white surface using Desikan-Killiany parcellation	26821	regional and tissue volume
F-Highly palatable	BA-exvivo_rh_volume_BA6	0.006	0.0346	0.862	0.816417	Volume of BA6 in the right hemisphere generated by parcellation of the white surface using BA_exvivo parcellation	27135	regional and tissue volume
F-Highly palatable	aparc-DKTatlas_lh_volume_rostralmiddlefrontal	-0.0416	0.0439	0.343	0.622274	Volume of rostralmiddlefrontal in the left hemisphere generated by parcellation of the white surface using DKT parcellation	27229	regional and tissue volume
F-Highly palatable	aparc-Desikan_lh_area_lingual	0.0369	0.0262	0.159	0.479682	Area of lingual in the left hemisphere generated by parcellation of the white surface using Desikan-Killiany parcellation	26733	cortical area
F-Highly palatable	aparc-DKTatlas_lh_area_lingual	0.0365	0.0273	0.182	0.505797	Area of lingual in the left hemisphere generated by parcellation of the white surface using DKT parcellation	27153	cortical area
F-Highly palatable	aparc-DKTatlas_rh_area_pericalcarine	0.0525	0.0285	0.0653	0.350123	Area of pericalcarine in the right hemisphere generated by parcellation of the white surface using DKT parcellation	27254	cortical area
F-Highly palatable	aparc-a2009s_lh_area_G-orbital	-0.0147	0.033	0.655	0.761399	Area of G-orbital in the left hemisphere generated by parcellation of the white surface using Destrieux (a2009s) parcellation	27352	cortical area
F-Highly palatable	aparc-a2009s_lh_area_S-collat-transv-ant	-0.0352	0.0239	0.141	0.459512	Area of S-collat-transv-ant in the left hemisphere generated by parcellation of the white surface using Destrieux (a2009s) parcellation	27378	cortical area
F-Highly palatable	aparc-a2009s_rh_area_G+S-cingul-Mid-Ant	-0.0449	0.0359	0.211	0.531464	Area of G+S-cingul-Mid-Ant in the right hemisphere generated by parcellation of the white surface using Destrieux (a2009s) parcellation	27557	cortical area
F-Highly palatable	aparc-DKTatlas_rh_thickness_superiorfrontal	-0.0265	0.0335	0.428	0.663803	Mean thickness of superiorfrontal in the right hemisphere generated by parcellation of the white surface using DKT parcellation	27292	cortical thickness
F-Highly palatable	wg_lh_intensity-contrast_bankssts	-0.0601	0.0319	0.0592	0.33979	Grey-white contrast in bankssts in the left hemisphere calculated as a percentage of the mean gray-white matter intensity from Desikan-Killiany parcellation	26990	cortical grey-white contrast
F-Highly palatable	wg_rh_intensity-contrast_superiorparietal	-0.0655	0.0316	0.0385	0.29217	Grey-white contrast in superiorparietal in the right hemisphere calculated as a percentage of the mean gray-white matter intensity from Desikan-Killiany parcellation	27052	cortical grey-white contrast
F-Highly palatable	IDP_T1_FIRST_right_thalamus_volume	0.0518	0.0282	0.0659	0.351419	Volume of right thalamus (from T1 brain image)	25012	regional and tissue volume
F-Highly palatable	IDP_T1_FAST_ROIs_V_cerebellum_X	-0.0456	0.0385	0.237	0.54883	Volume of grey matter in Vermis X Cerebellum	25919	regional and tissue volume
F-Highly palatable	aseg_global_volume_VentricleChoroid	-0.0249	0.0289	0.39	0.642458	Volume of VentricleChoroid in the whole brain generated by subcortical volumetric segmentation (aseg)	26522	regional and tissue volume
F-Highly palatable	aseg_lh_volume_Lateral-Ventricle	-0.0289	0.0292	0.322	0.608743	Volume of Lateral-Ventricle in the left hemisphere generated by subcortical volumetric segmentation (aseg)	26554	regional and tissue volume
F-Highly palatable	HippSubfield_rh_volume_subiculum-head	-0.0041	0.0304	0.893	0.823748	Volume of subiculum-head in the right hemisphere generated by subcortical volumetric sub-segmentation of the Hippocampal Subfields	26645	regional and tissue volume
F-Highly palatable	ThalamNuclei_lh_volume_VM	0.0422	0.0378	0.264	0.570733	Volume of VM in the left hemisphere generated by subcortical volumetric sub-segmentation of the Thalamic Nuclei	26680	regional and tissue volume
F-Highly palatable	aparc-a2009s_lh_volume_G-pariet-inf-Supramar	0.0081	0.0305	0.789	0.803775	Volume of G-pariet-inf-Supramar in the left hemisphere generated by parcellation of the white surface using Destrieux (a2009s) parcellation	27502	regional and tissue volume
F-Highly palatable	aparc-Desikan_lh_area_inferiortemporal	-0.0628	0.0317	0.0477	0.317762	Area of inferiortemporal in the left hemisphere generated by parcellation of the white surface using Desikan-Killiany parcellation	26729	cortical area
F-Highly palatable	aparc-Desikan_lh_area_pericalcarine	0.0504	0.028	0.0716	0.363176	Area of pericalcarine in the left hemisphere generated by parcellation of the white surface using Desikan-Killiany parcellation	26741	cortical area
F-Highly palatable	aparc-Desikan_lh_area_insula	-0.0689	0.0338	0.0414	0.299143	Area of insula in the left hemisphere generated by parcellation of the white surface using Desikan-Killiany parcellation	26754	cortical area
F-Highly palatable	BA-exvivo_rh_area_V1	0.0514	0.0277	0.0636	0.347588	Area of V1 in the right hemisphere generated by parcellation of the white surface using BA_exvivo parcellation	27110	cortical area
F-Highly palatable	aparc-DKTatlas_lh_area_pericalcarine	0.0464	0.0277	0.0944	0.399939	Area of pericalcarine in the left hemisphere generated by parcellation of the white surface using DKT parcellation	27161	cortical area
F-Highly palatable	wg_lh_intensity-contrast_rostralmiddlefrontal	-0.0659	0.025	0.00849	0.150593	Grey-white contrast in rostralmiddlefrontal in the left hemisphere calculated as a percentage of the mean gray-white matter intensity from Desikan-Killiany parcellation	27015	cortical grey-white contrast
F-Highly palatable	wg_rh_intensity-contrast_parstriangularis	-0.0274	0.0359	0.445	0.672114	Grey-white contrast in parstriangularis in the right hemisphere calculated as a percentage of the mean gray-white matter intensity from Desikan-Killiany parcellation	27043	cortical grey-white contrast
F-Highly palatable	wg_rh_intensity-contrast_posteriorcingulate	-0.057	0.0315	0.0702	0.359993	Grey-white contrast in posteriorcingulate in the right hemisphere calculated as a percentage of the mean gray-white matter intensity from Desikan-Killiany parcellation	27046	cortical grey-white contrast
F-Highly palatable	QC_dMRI-to-T1_linear_alignment_discrepancy	-0.0024	0.0348	0.944	0.836271	Discrepancy between the (EPI-unwarped b=0) dMRI brain image (linearly-aligned to the T1) and the T1 brain image	25737	QC
F-Highly palatable	IDP_T1_SIENAX_white_unnormalised_volume	-0.007	0.0262	0.79	0.803775	Volume of white matter (from T1 brain image)	25008	regional and tissue volume
F-Highly palatable	IDP_T1_FAST_ROIs_R_frontal_pole	0.0057	0.0255	0.822	0.807725	Volume of grey matter in Right Frontal Pole	25783	regional and tissue volume
F-Highly palatable	IDP_T1_FAST_ROIs_R_parahipp_gyrus_ant	0.0449	0.0359	0.21	0.530762	Volume of grey matter in Right Parahippocampal Gyrus, anterior division	25849	regional and tissue volume
F-Highly palatable	IDP_T1_FAST_ROIs_R_parahipp_gyrus_post	0.0022	0.0265	0.933	0.836154	Volume of grey matter in Right Parahippocampal Gyrus, posterior division	25851	regional and tissue volume
F-Highly palatable	aseg_global_volume_SupraTentorialNotVent	-0.0394	0.0306	0.198	0.522171	Volume of SupraTentorialNotVent in the whole brain generated by subcortical volumetric segmentation (aseg)	26520	regional and tissue volume
F-Highly palatable	aseg_global_volume_CC-Mid-Anterior	-0.0011	0.0251	0.967	0.836824	Volume of CC-Mid-Anterior in the whole brain generated by subcortical volumetric segmentation (aseg)	26534	regional and tissue volume
F-Highly palatable	aseg_lh_volume_choroid-plexus	-0.037	0.0314	0.238	0.549633	Volume of choroid-plexus in the left hemisphere generated by subcortical volumetric segmentation (aseg)	26567	regional and tissue volume
F-Highly palatable	aseg_rh_volume_Cerebellum-White-Matter	-0.0407	0.0296	0.169	0.488096	Volume of Cerebellum-White-Matter in the right hemisphere generated by subcortical volumetric segmentation (aseg)	26587	regional and tissue volume
F-Highly palatable	AmygNuclei_lh_volume_Basal-nucleus	0.0038	0.0317	0.904	0.827801	Volume of Basal-nucleus in the left hemisphere generated by subcortical volumetric sub-segmentation of the Amygdala Nuclei	26601	regional and tissue volume
F-Highly palatable	HippSubfield_rh_volume_Whole-hippocampus	-0.0203	0.0264	0.442	0.670334	Volume of Whole-hippocampus in the right hemisphere generated by subcortical volumetric sub-segmentation of the Hippocampal Subfields	26663	regional and tissue volume
F-Highly palatable	ThalamNuclei_lh_volume_PuM	-0.0133	0.027	0.622	0.749521	Volume of PuM in the left hemisphere generated by subcortical volumetric sub-segmentation of the Thalamic Nuclei	26667	regional and tissue volume
F-Highly palatable	ThalamNuclei_rh_volume_CeM	0.0758	0.0352	0.0316	0.272127	Volume of CeM in the right hemisphere generated by subcortical volumetric sub-segmentation of the Thalamic Nuclei	26703	regional and tissue volume
F-Highly palatable	ThalamNuclei_rh_volume_Pt	0.065	0.0303	0.0321	0.272777	Volume of Pt in the right hemisphere generated by subcortical volumetric sub-segmentation of the Thalamic Nuclei	26709	regional and tissue volume
F-Highly palatable	aparc-Desikan_lh_area_precuneus	0.0057	0.0225	0.801	0.80557	Area of precuneus in the left hemisphere generated by parcellation of the white surface using Desikan-Killiany parcellation	26745	cortical area
F-Highly palatable	aparc-Desikan_rh_area_precuneus	-0.0091	0.0248	0.714	0.78358	Area of precuneus in the right hemisphere generated by parcellation of the white surface using Desikan-Killiany parcellation	26846	cortical area
F-Highly palatable	aparc-pial_lh_area_middletemporal	-0.0513	0.0337	0.128	0.446818	Area of middletemporal in the left hemisphere generated by parcellation of the pial surface using Desikan-Killiany parcellation	26937	cortical area
F-Highly palatable	aparc-DKTatlas_lh_area_precuneus	0.0052	0.0247	0.834	0.810991	Area of precuneus in the left hemisphere generated by parcellation of the white surface using DKT parcellation	27165	cortical area
F-Highly palatable	aparc-DKTatlas_rh_area_middletemporal	-0.0037	0.0332	0.911	0.829567	Area of middletemporal in the right hemisphere generated by parcellation of the white surface using DKT parcellation	27248	cortical area
F-Highly palatable	aparc-DKTatlas_rh_area_precuneus	-0.0124	0.0256	0.628	0.752261	Area of precuneus in the right hemisphere generated by parcellation of the white surface using DKT parcellation	27258	cortical area
F-Highly palatable	aparc-a2009s_lh_area_S-parieto-occipital	0.0227	0.0251	0.365	0.632437	Area of S-parieto-occipital in the left hemisphere generated by parcellation of the white surface using Destrieux (a2009s) parcellation	27393	cortical area
F-Highly palatable	aseg_rh_intensity_Hippocampus	-0.018	0.0297	0.544	0.717165	Mean intensity of Hippocampus in the right hemisphere generated by subcortical volumetric segmentation (aseg)	26577	regional and tissue intensity
F-Highly palatable	wg_lh_intensity-contrast_parsopercularis	-0.0661	0.0321	0.0397	0.292249	Grey-white contrast in parsopercularis in the left hemisphere calculated as a percentage of the mean gray-white matter intensity from Desikan-Killiany parcellation	27006	cortical grey-white contrast
F-Highly palatable	wg_rh_intensity-contrast_inferiortemporal	-0.0294	0.0265	0.267	0.571761	Grey-white contrast in inferiortemporal in the right hemisphere calculated as a percentage of the mean gray-white matter intensity from Desikan-Killiany parcellation	27032	cortical grey-white contrast
F-Highly palatable	wg_rh_intensity-contrast_middletemporal	-0.0446	0.0265	0.092	0.398368	Grey-white contrast in middletemporal in the right hemisphere calculated as a percentage of the mean gray-white matter intensity from Desikan-Killiany parcellation	27038	cortical grey-white contrast
F-Highly palatable	QC_T1-to-standard_nonlinear_alignment_discrepancy	0.0308	0.0322	0.338	0.620655	Discrepancy between the T1 brain image (nonlinearly-aligned to standard space) and the standard-space brain template	25732	QC
F-Highly palatable	IDP_T1_FAST_ROIs_R_intracalc_cortex	0.0683	0.0293	0.0195	0.217078	Volume of grey matter in Right Intracalcarine Cortex	25829	regional and tissue volume
F-Highly palatable	IDP_T1_FAST_ROIs_L_cerebellum_crus_II	0.0255	0.0309	0.409	0.652906	Volume of grey matter in Left Crus II Cerebellum	25903	regional and tissue volume
F-Highly palatable	aseg_global_volume_CC-Anterior	-0.0147	0.0306	0.631	0.753124	Volume of CC-Anterior in the whole brain generated by subcortical volumetric segmentation (aseg)	26535	regional and tissue volume
F-Highly palatable	aseg_lh_volume_Hippocampus	-0.017	0.0299	0.569	0.726697	Volume of Hippocampus in the left hemisphere generated by subcortical volumetric segmentation (aseg)	26562	regional and tissue volume
F-Highly palatable	ThalamNuclei_rh_volume_PuA	0.0024	0.0309	0.939	0.836271	Volume of PuA in the right hemisphere generated by subcortical volumetric sub-segmentation of the Thalamic Nuclei	26696	regional and tissue volume
F-Highly palatable	ThalamNuclei_rh_volume_VAmc	0.0569	0.0357	0.11	0.424497	Volume of VAmc in the right hemisphere generated by subcortical volumetric sub-segmentation of the Thalamic Nuclei	26699	regional and tissue volume
F-Highly palatable	ThalamNuclei_rh_volume_VM	0.043	0.0313	0.17	0.489066	Volume of VM in the right hemisphere generated by subcortical volumetric sub-segmentation of the Thalamic Nuclei	26704	regional and tissue volume
F-Highly palatable	aparc-Desikan_lh_area_middletemporal	-0.0502	0.0371	0.177	0.499205	Area of middletemporal in the left hemisphere generated by parcellation of the white surface using Desikan-Killiany parcellation	26735	cortical area
F-Highly palatable	aparc-Desikan_rh_area_pericalcarine	0.0512	0.0276	0.0634	0.34731	Area of pericalcarine in the right hemisphere generated by parcellation of the white surface using Desikan-Killiany parcellation	26842	cortical area
F-Highly palatable	aparc-a2009s_rh_area_Pole-temporal	-0.0849	0.0252	0.000778	0.0572698	Area of Pole-temporal in the right hemisphere generated by parcellation of the white surface using Destrieux (a2009s) parcellation	27593	cortical area
F-Highly palatable	BA-exvivo_rh_thickness_V2	-0.0125	0.03	0.676	0.770748	Mean thickness of V2 in the right hemisphere generated by parcellation of the white surface using BA_exvivo parcellation	27125	cortical thickness
F-Highly palatable	wg_rh_intensity-contrast_inferiorparietal	-0.0589	0.0289	0.0419	0.300878	Grey-white contrast in inferiorparietal in the right hemisphere calculated as a percentage of the mean gray-white matter intensity from Desikan-Killiany parcellation	27031	cortical grey-white contrast
F-Highly palatable	wg_rh_intensity-contrast_pericalcarine	-0.0059	0.0403	0.883	0.820436	Grey-white contrast in pericalcarine in the right hemisphere calculated as a percentage of the mean gray-white matter intensity from Desikan-Killiany parcellation	27044	cortical grey-white contrast
F-Highly palatable	rfMRI connectivity (ICA100 edge 927)	0.0614	0.032	0.0552	0.332042		25753	rfMRI connectivity
F-Highly palatable	IDP_T1_SIENAX_white_normalised_volume	-0.0043	0.0274	0.875	0.817906	Volume of white matter (from T1 brain image, normalised for head size)	25007	regional and tissue volume
F-Highly palatable	IDP_T1_FAST_ROIs_L_hippocampus	-0.0535	0.0283	0.0585	0.339323	Volume of grey matter in Left Hippocampus	25886	regional and tissue volume
F-Highly palatable	IDP_T1_FAST_ROIs_L_cerebellum_VI	-0.0388	0.0302	0.198	0.522171	Volume of grey matter in Left VI Cerebellum	25897	regional and tissue volume
F-Highly palatable	IDP_T1_FAST_ROIs_V_cerebellum_VI	0.0321	0.026	0.218	0.536475	Volume of grey matter in Vermis VI Cerebellum	25898	regional and tissue volume
F-Highly palatable	aseg_global_volume_3rd-Ventricle	-0.0828	0.0277	0.00279	0.0995764	Volume of 3rd-Ventricle in the whole brain generated by subcortical volumetric segmentation (aseg)	26523	regional and tissue volume
F-Highly palatable	aseg_lh_volume_Cerebellum-White-Matter	-0.0325	0.0291	0.264	0.570733	Volume of Cerebellum-White-Matter in the left hemisphere generated by subcortical volumetric segmentation (aseg)	26556	regional and tissue volume
F-Highly palatable	AmygNuclei_rh_volume_Lateral-nucleus	0.0112	0.0309	0.718	0.784753	Volume of Lateral-nucleus in the right hemisphere generated by subcortical volumetric sub-segmentation of the Amygdala Nuclei	26610	regional and tissue volume
F-Highly palatable	ThalamNuclei_lh_volume_CL	0.0633	0.0312	0.0426	0.302251	Volume of CL in the left hemisphere generated by subcortical volumetric sub-segmentation of the Thalamic Nuclei	26681	regional and tissue volume
F-Highly palatable	ThalamNuclei_lh_volume_PuL	0.0598	0.0297	0.044	0.306642	Volume of PuL in the left hemisphere generated by subcortical volumetric sub-segmentation of the Thalamic Nuclei	26682	regional and tissue volume
F-Highly palatable	ThalamNuclei_rh_volume_CM	0.0945	0.0325	0.00363	0.114314	Volume of CM in the right hemisphere generated by subcortical volumetric sub-segmentation of the Thalamic Nuclei	26694	regional and tissue volume
F-Highly palatable	aparc-Desikan_lh_area_cuneus	0.0368	0.0258	0.153	0.471237	Area of cuneus in the left hemisphere generated by parcellation of the white surface using Desikan-Killiany parcellation	26725	cortical area
F-Highly palatable	aparc-DKTatlas_lh_area_inferiortemporal	-0.0644	0.0334	0.0534	0.329141	Area of inferiortemporal in the left hemisphere generated by parcellation of the white surface using DKT parcellation	27149	cortical area
F-Highly palatable	aparc-DKTatlas_lh_area_lateralorbitofrontal	-0.0273	0.034	0.422	0.660411	Area of lateralorbitofrontal in the left hemisphere generated by parcellation of the white surface using DKT parcellation	27152	cortical area
F-Highly palatable	aseg_lh_intensity_Thalamus-Proper	0.0162	0.0301	0.59	0.735804	Mean intensity of Thalamus-Proper in the left hemisphere generated by subcortical volumetric segmentation (aseg)	26542	regional and tissue intensity
F-Highly palatable	wg_lh_intensity-contrast_middletemporal	-0.045	0.0254	0.0758	0.376375	Grey-white contrast in middletemporal in the left hemisphere calculated as a percentage of the mean gray-white matter intensity from Desikan-Killiany parcellation	27003	cortical grey-white contrast
F-Highly palatable	wg_lh_intensity-contrast_precuneus	-0.0517	0.0308	0.093	0.398556	Grey-white contrast in precuneus in the left hemisphere calculated as a percentage of the mean gray-white matter intensity from Desikan-Killiany parcellation	27013	cortical grey-white contrast
F-Highly palatable	IDP_T1_FAST_ROIs_R_heschl_gyrus	-0.03	0.0311	0.336	0.620655	Volume of grey matter in Right Heschl's Gyrus (includes H1 and H2)	25871	regional and tissue volume
F-Highly palatable	IDP_T1_FAST_ROIs_L_cerebellum_VIIIa	-0.0157	0.0333	0.637	0.75493	Volume of grey matter in Left VIIIa Cerebellum	25909	regional and tissue volume
F-Highly palatable	aseg_rh_volume_Cerebellum-Cortex	0.0321	0.0355	0.365	0.632437	Volume of Cerebellum-Cortex in the right hemisphere generated by subcortical volumetric segmentation (aseg)	26588	regional and tissue volume
F-Highly palatable	AmygNuclei_lh_volume_Lateral-nucleus	-0.0286	0.0299	0.34	0.620655	Volume of Lateral-nucleus in the left hemisphere generated by subcortical volumetric sub-segmentation of the Amygdala Nuclei	26600	regional and tissue volume
F-Highly palatable	AmygNuclei_rh_volume_Basal-nucleus	0.0502	0.029	0.0833	0.387954	Volume of Basal-nucleus in the right hemisphere generated by subcortical volumetric sub-segmentation of the Amygdala Nuclei	26611	regional and tissue volume
F-Highly palatable	ThalamNuclei_lh_volume_VPL	0.0253	0.0317	0.426	0.662271	Volume of VPL in the left hemisphere generated by subcortical volumetric sub-segmentation of the Thalamic Nuclei	26669	regional and tissue volume
F-Highly palatable	ThalamNuclei_lh_volume_CM	0.0505	0.0347	0.145	0.463318	Volume of CM in the left hemisphere generated by subcortical volumetric sub-segmentation of the Thalamic Nuclei	26670	regional and tissue volume
F-Highly palatable	ThalamNuclei_lh_volume_AV	0.0628	0.0329	0.0559	0.333189	Volume of AV in the left hemisphere generated by subcortical volumetric sub-segmentation of the Thalamic Nuclei	26684	regional and tissue volume
F-Highly palatable	ThalamNuclei_rh_volume_CL	0.0598	0.0269	0.0263	0.254032	Volume of CL in the right hemisphere generated by subcortical volumetric sub-segmentation of the Thalamic Nuclei	26706	regional and tissue volume
F-Highly palatable	aparc-Desikan_lh_area_inferiorparietal	-0.0374	0.0348	0.282	0.582489	Area of inferiorparietal in the left hemisphere generated by parcellation of the white surface using Desikan-Killiany parcellation	26728	cortical area
F-Highly palatable	aparc-pial_rh_area_cuneus	0.0339	0.0282	0.23	0.54352	Area of cuneus in the right hemisphere generated by parcellation of the pial surface using Desikan-Killiany parcellation	26960	cortical area
F-Highly palatable	BA-exvivo_lh_area_V1	0.0354	0.0256	0.167	0.486616	Area of V1 in the left hemisphere generated by parcellation of the white surface using BA_exvivo parcellation	27068	cortical area
F-Highly palatable	aparc-a2009s_lh_area_S-calcarine	0.0479	0.0303	0.114	0.427876	Area of S-calcarine in the left hemisphere generated by parcellation of the white surface using Destrieux (a2009s) parcellation	27372	cortical area
F-Highly palatable	aparc-a2009s_lh_area_S-temporal-sup	-0.0223	0.0464	0.631	0.753124	Area of S-temporal-sup in the left hemisphere generated by parcellation of the white surface using Destrieux (a2009s) parcellation	27401	cortical area
F-Highly palatable	wg_lh_intensity-contrast_inferiortemporal	-0.0376	0.0261	0.151	0.469745	Grey-white contrast in inferiortemporal in the left hemisphere calculated as a percentage of the mean gray-white matter intensity from Desikan-Killiany parcellation	26997	cortical grey-white contrast
F-Highly palatable	wg_rh_intensity-contrast_lingual	-0.0347	0.0351	0.323	0.609459	Grey-white contrast in lingual in the right hemisphere calculated as a percentage of the mean gray-white matter intensity from Desikan-Killiany parcellation	27036	cortical grey-white contrast
F-Highly palatable	wg_rh_intensity-contrast_supramarginal	-0.0403	0.0302	0.181	0.505643	Grey-white contrast in supramarginal in the right hemisphere calculated as a percentage of the mean gray-white matter intensity from Desikan-Killiany parcellation	27054	cortical grey-white contrast
F-Highly palatable	IDP_T1_SIENAX_peripheral_grey_normalised_volume	-0.032	0.0296	0.279	0.58098	Volume of peripheral cortical grey matter (from T1 brain image, normalised for head size)	25001	regional and tissue volume
F-Highly palatable	IDP_T1_FAST_ROIs_L_intracalc_cortex	0.0363	0.0241	0.133	0.453782	Volume of grey matter in Left Intracalcarine Cortex	25828	regional and tissue volume
F-Highly palatable	aseg_lh_volume_Thalamus-Proper	0.051	0.0354	0.15	0.469745	Volume of Thalamus-Proper in the left hemisphere generated by subcortical volumetric segmentation (aseg)	26558	regional and tissue volume
F-Highly palatable	aseg_lh_volume_Putamen	-0.099	0.0261	0.000149	0.0279724	Volume of Putamen in the left hemisphere generated by subcortical volumetric segmentation (aseg)	26560	regional and tissue volume
F-Highly palatable	HippSubfield_lh_volume_subiculum-head	-0.0586	0.0236	0.013	0.182376	Volume of subiculum-head in the left hemisphere generated by subcortical volumetric sub-segmentation of the Hippocampal Subfields	26623	regional and tissue volume
F-Highly palatable	aparc-DKTatlas_lh_area_cuneus	0.0365	0.0221	0.0985	0.409629	Area of cuneus in the left hemisphere generated by parcellation of the white surface using DKT parcellation	27145	cortical area
F-Highly palatable	aparc-DKTatlas_lh_area_inferiorparietal	-0.0444	0.0342	0.194	0.519532	Area of inferiorparietal in the left hemisphere generated by parcellation of the white surface using DKT parcellation	27148	cortical area
F-Highly palatable	wg_lh_intensity-contrast_fusiform	-0.0379	0.0217	0.0802	0.383354	Grey-white contrast in fusiform in the left hemisphere calculated as a percentage of the mean gray-white matter intensity from Desikan-Killiany parcellation	26995	cortical grey-white contrast
F-Highly palatable	wg_lh_intensity-contrast_inferiorparietal	-0.0513	0.0261	0.0488	0.320321	Grey-white contrast in inferiorparietal in the left hemisphere calculated as a percentage of the mean gray-white matter intensity from Desikan-Killiany parcellation	26996	cortical grey-white contrast
F-Highly palatable	wg_lh_intensity-contrast_lateraloccipital	-0.034	0.0299	0.255	0.563155	Grey-white contrast in lateraloccipital in the left hemisphere calculated as a percentage of the mean gray-white matter intensity from Desikan-Killiany parcellation	26999	cortical grey-white contrast
F-Highly palatable	IDP_T1_SIENAX_peripheral_grey_unnormalised_volume	-0.0271	0.0265	0.307	0.599834	Volume of peripheral cortical grey matter (from T1 brain image)	25002	regional and tissue volume
F-Highly palatable	IDP_T1_FAST_ROIs_R_subcallosal_cortex	0.0049	0.0293	0.868	0.816417	Volume of grey matter in Right Subcallosal Cortex	25835	regional and tissue volume
F-Highly palatable	aseg_rh_volume_Hippocampus	-0.0076	0.0253	0.764	0.798622	Volume of Hippocampus in the right hemisphere generated by subcortical volumetric segmentation (aseg)	26593	regional and tissue volume
F-Highly palatable	aparc-a2009s_lh_volume_S-parieto-occipital	0.0174	0.0267	0.515	0.704319	Volume of S-parieto-occipital in the left hemisphere generated by parcellation of the white surface using Destrieux (a2009s) parcellation	27541	regional and tissue volume
F-Highly palatable	BA-exvivo_rh_area_V2	0.0397	0.0229	0.0826	0.38759	Area of V2 in the right hemisphere generated by parcellation of the white surface using BA_exvivo parcellation	27111	cortical area
F-Highly palatable	aparc-a2009s_lh_area_Lat-Fis-post	0.0681	0.0258	0.00839	0.150593	Area of Lat-Fis-post in the left hemisphere generated by parcellation of the white surface using Destrieux (a2009s) parcellation	27369	cortical area
F-Highly palatable	wg_rh_intensity-contrast_paracentral	-0.0582	0.0304	0.0554	0.332488	Grey-white contrast in paracentral in the right hemisphere calculated as a percentage of the mean gray-white matter intensity from Desikan-Killiany parcellation	27040	cortical grey-white contrast
F-Highly palatable	wg_rh_intensity-contrast_parsopercularis	-0.0491	0.0309	0.112	0.426072	Grey-white contrast in parsopercularis in the right hemisphere calculated as a percentage of the mean gray-white matter intensity from Desikan-Killiany parcellation	27041	cortical grey-white contrast
F-Highly palatable	IDP_T1_FAST_ROIs_L_subcallosal_cortex	0.0141	0.0301	0.64	0.756051	Volume of grey matter in Left Subcallosal Cortex	25834	regional and tissue volume
F-Highly palatable	IDP_T1_FAST_ROIs_R_cerebellum_VI	-0.0428	0.0326	0.189	0.51338	Volume of grey matter in Right VI Cerebellum	25899	regional and tissue volume
F-Highly palatable	IDP_T1_FAST_ROIs_L_cerebellum_VIIIb	-0.0397	0.0326	0.223	0.539517	Volume of grey matter in Left VIIIb Cerebellum	25912	regional and tissue volume
F-Highly palatable	IDP_T1_FAST_ROIs_L_cerebellum_X	-0.0424	0.0296	0.151	0.469745	Volume of grey matter in Left X Cerebellum	25918	regional and tissue volume
F-Highly palatable	aseg_lh_volume_Amygdala	-0.002	0.0299	0.945	0.836271	Volume of Amygdala in the left hemisphere generated by subcortical volumetric segmentation (aseg)	26563	regional and tissue volume
F-Highly palatable	ThalamNuclei_lh_volume_LD	0.041	0.0251	0.102	0.411418	Volume of LD in the left hemisphere generated by subcortical volumetric sub-segmentation of the Thalamic Nuclei	26712	regional and tissue volume
F-Highly palatable	Brainstem_global_volume_SCP	0.0547	0.0339	0.106	0.417822	Volume of SCP in the whole brain generated by subcortical volumetric sub-segmentation of the Brainstem	26718	regional and tissue volume
F-Highly palatable	aparc-Desikan_lh_volume_rostralmiddlefrontal	-0.0515	0.0424	0.224	0.539517	Volume of rostralmiddlefrontal in the left hemisphere generated by parcellation of the white surface using Desikan-Killiany parcellation	26814	regional and tissue volume
F-Highly palatable	aparc-DKTatlas_lh_volume_insula	-0.0465	0.0245	0.0577	0.338014	Volume of insula in the left hemisphere generated by parcellation of the white surface using DKT parcellation	27235	regional and tissue volume
F-Highly palatable	aparc-a2009s_lh_area_S-orbital-H-Shaped	-0.0062	0.0335	0.852	0.814203	Area of S-orbital-H-Shaped in the left hemisphere generated by parcellation of the white surface using Destrieux (a2009s) parcellation	27392	cortical area
F-Highly palatable	aparc-a2009s_rh_area_G-temporal-inf	-0.0635	0.0367	0.0837	0.387976	Area of G-temporal-inf in the right hemisphere generated by parcellation of the white surface using Destrieux (a2009s) parcellation	27587	cortical area
F-Highly palatable	aparc-a2009s_rh_area_S-parieto-occipital	0.0272	0.0298	0.362	0.631268	Area of S-parieto-occipital in the right hemisphere generated by parcellation of the white surface using Destrieux (a2009s) parcellation	27615	cortical area
F-Highly palatable	wg_lh_intensity-contrast_caudalmiddlefrontal	-0.0694	0.0261	0.00785	0.14583	Grey-white contrast in caudalmiddlefrontal in the left hemisphere calculated as a percentage of the mean gray-white matter intensity from Desikan-Killiany parcellation	26992	cortical grey-white contrast
F-Highly palatable	wg_rh_intensity-contrast_superiortemporal	-0.0496	0.0233	0.0331	0.276487	Grey-white contrast in superiortemporal in the right hemisphere calculated as a percentage of the mean gray-white matter intensity from Desikan-Killiany parcellation	27053	cortical grey-white contrast
F-Highly palatable	IDP_T1_FAST_ROIs_V_cerebellum_VIIb	-0.0524	0.0335	0.118	0.430808	Volume of grey matter in Vermis VIIb Cerebellum	25907	regional and tissue volume
F-Highly palatable	IDP_T1_FAST_ROIs_R_cerebellum_VIIIb	-0.0115	0.034	0.735	0.788906	Volume of grey matter in Right VIIIb Cerebellum	25914	regional and tissue volume
F-Highly palatable	IDP_T1_FAST_ROIs_R_cerebellum_X	-0.0124	0.0345	0.72	0.785335	Volume of grey matter in Right X Cerebellum	25920	regional and tissue volume
F-Highly palatable	aseg_global_volume_CSF	-0.0129	0.0283	0.65	0.759937	Volume of CSF in the whole brain generated by subcortical volumetric segmentation (aseg)	26527	regional and tissue volume
F-Highly palatable	AmygNuclei_rh_volume_Whole-amygdala	0.0496	0.0287	0.0839	0.387976	Volume of Whole-amygdala in the right hemisphere generated by subcortical volumetric sub-segmentation of the Amygdala Nuclei	26619	regional and tissue volume
F-Highly palatable	HippSubfield_rh_volume_presubiculum-body	0.0055	0.0291	0.851	0.814203	Volume of presubiculum-body in the right hemisphere generated by subcortical volumetric sub-segmentation of the Hippocampal Subfields	26649	regional and tissue volume
F-Highly palatable	aparc-DKTatlas_rh_volume_superiortemporal	-0.0623	0.0266	0.0192	0.21619	Volume of superiortemporal in the right hemisphere generated by parcellation of the white surface using DKT parcellation	27325	regional and tissue volume
F-Highly palatable	aparc-pial_lh_area_precuneus	0.0009	0.0317	0.978	0.839803	Area of precuneus in the left hemisphere generated by parcellation of the pial surface using Desikan-Killiany parcellation	26947	cortical area
F-Highly palatable	aparc-pial_rh_area_rostralmiddlefrontal	-0.0145	0.0259	0.574	0.729129	Area of rostralmiddlefrontal in the right hemisphere generated by parcellation of the pial surface using Desikan-Killiany parcellation	26982	cortical area
F-Highly palatable	aparc-DKTatlas_lh_area_rostralmiddlefrontal	-0.0488	0.0426	0.252	0.561167	Area of rostralmiddlefrontal in the left hemisphere generated by parcellation of the white surface using DKT parcellation	27167	cortical area
F-Highly palatable	aparc-DKTatlas_rh_area_cuneus	0.035	0.0291	0.228	0.54162	Area of cuneus in the right hemisphere generated by parcellation of the white surface using DKT parcellation	27238	cortical area
F-Highly palatable	aparc-DKTatlas_rh_area_rostralmiddlefrontal	-0.0284	0.0333	0.393	0.644127	Area of rostralmiddlefrontal in the right hemisphere generated by parcellation of the white surface using DKT parcellation	27260	cortical area
F-Highly palatable	aparc-a2009s_rh_area_G-cuneus	0.0329	0.0289	0.254	0.562537	Area of G-cuneus in the right hemisphere generated by parcellation of the white surface using Destrieux (a2009s) parcellation	27561	cortical area
F-Highly palatable	aparc-a2009s_lh_thickness_S-oc-temp-med+Lingual	0.0144	0.0283	0.61	0.742967	Mean thickness of S-oc-temp-med+Lingual in the left hemisphere generated by parcellation of the white surface using Destrieux (a2009s) parcellation	27463	cortical thickness
F-Highly palatable	aseg_global_intensity_Brain-Stem	-0.0684	0.0272	0.012	0.177111	Mean intensity of Brain-Stem in the whole brain generated by subcortical volumetric segmentation (aseg)	26504	regional and tissue intensity
F-Highly palatable	wg_lh_intensity-contrast_superiortemporal	-0.051	0.0256	0.0463	0.314484	Grey-white contrast in superiortemporal in the left hemisphere calculated as a percentage of the mean gray-white matter intensity from Desikan-Killiany parcellation	27018	cortical grey-white contrast
F-Highly palatable	wg_rh_intensity-contrast_lateraloccipital	-0.0401	0.0342	0.242	0.552586	Grey-white contrast in lateraloccipital in the right hemisphere calculated as a percentage of the mean gray-white matter intensity from Desikan-Killiany parcellation	27034	cortical grey-white contrast
F-Highly palatable	IDP_T1_SIENAX_CSF_normalised_volume	-0.019	0.0297	0.523	0.709329	Volume of ventricular cerebrospinal fluid (from T1 brain image, normalised for head size)	25003	regional and tissue volume
F-Highly palatable	IDP_T1_SIENAX_CSF_unnormalised_volume	-0.0187	0.0291	0.52	0.707542	Volume of ventricular cerebrospinal fluid (from T1 brain image)	25004	regional and tissue volume
F-Highly palatable	aseg_rh_volume_CerebralWhiteMatter	-0.0157	0.0264	0.552	0.719815	Volume of CerebralWhiteMatter in the right hemisphere generated by subcortical volumetric segmentation (aseg)	26584	regional and tissue volume
F-Highly palatable	ThalamNuclei_lh_volume_CeM	0.0898	0.0321	0.00514	0.125842	Volume of CeM in the left hemisphere generated by subcortical volumetric sub-segmentation of the Thalamic Nuclei	26677	regional and tissue volume
F-Highly palatable	aparc-a2009s_lh_area_G-cuneus	0.0357	0.0256	0.163	0.482602	Area of G-cuneus in the left hemisphere generated by parcellation of the white surface using Destrieux (a2009s) parcellation	27339	cortical area
F-Highly palatable	aparc-a2009s_rh_area_S-orbital-H-Shaped	-0.0259	0.0305	0.395	0.645787	Area of S-orbital-H-Shaped in the right hemisphere generated by parcellation of the white surface using Destrieux (a2009s) parcellation	27614	cortical area
F-Highly palatable	aseg_rh_intensity_Thalamus-Proper	0.0169	0.0277	0.543	0.716649	Mean intensity of Thalamus-Proper in the right hemisphere generated by subcortical volumetric segmentation (aseg)	26573	regional and tissue intensity
F-Highly palatable	wg_lh_intensity-contrast_supramarginal	-0.0476	0.0281	0.0901	0.397853	Grey-white contrast in supramarginal in the left hemisphere calculated as a percentage of the mean gray-white matter intensity from Desikan-Killiany parcellation	27019	cortical grey-white contrast
F-Highly palatable	wg_rh_intensity-contrast_bankssts	-0.0434	0.0309	0.161	0.481092	Grey-white contrast in bankssts in the right hemisphere calculated as a percentage of the mean gray-white matter intensity from Desikan-Killiany parcellation	27025	cortical grey-white contrast
F-Highly palatable	wg_rh_intensity-contrast_caudalmiddlefrontal	-0.0454	0.0287	0.113	0.426843	Grey-white contrast in caudalmiddlefrontal in the right hemisphere calculated as a percentage of the mean gray-white matter intensity from Desikan-Killiany parcellation	27027	cortical grey-white contrast
F-Highly palatable	aseg_lh_volume_Cerebellum-Cortex	0.0235	0.0279	0.401	0.647685	Volume of Cerebellum-Cortex in the left hemisphere generated by subcortical volumetric segmentation (aseg)	26557	regional and tissue volume
F-Highly palatable	AmygNuclei_lh_volume_Whole-amygdala	0.005	0.0254	0.843	0.812365	Volume of Whole-amygdala in the left hemisphere generated by subcortical volumetric sub-segmentation of the Amygdala Nuclei	26609	regional and tissue volume
F-Highly palatable	ThalamNuclei_rh_volume_PuI	0.0021	0.0284	0.942	0.836271	Volume of PuI in the right hemisphere generated by subcortical volumetric sub-segmentation of the Thalamic Nuclei	26690	regional and tissue volume
F-Highly palatable	aparc-DKTatlas_rh_volume_insula	-0.0473	0.0264	0.0734	0.369126	Volume of insula in the right hemisphere generated by parcellation of the white surface using DKT parcellation	27328	regional and tissue volume
F-Highly palatable	aparc-Desikan_lh_area_lateralorbitofrontal	-0.0102	0.0292	0.726	0.786201	Area of lateralorbitofrontal in the left hemisphere generated by parcellation of the white surface using Desikan-Killiany parcellation	26732	cortical area
F-Highly palatable	wg_lh_intensity-contrast_paracentral	-0.0337	0.034	0.321	0.608743	Grey-white contrast in paracentral in the left hemisphere calculated as a percentage of the mean gray-white matter intensity from Desikan-Killiany parcellation	27005	cortical grey-white contrast
F-Highly palatable	wg_lh_intensity-contrast_precentral	-0.0403	0.0238	0.0912	0.398125	Grey-white contrast in precentral in the left hemisphere calculated as a percentage of the mean gray-white matter intensity from Desikan-Killiany parcellation	27012	cortical grey-white contrast
F-Highly palatable	IDP_T1_FAST_ROIs_R_caudate	-0.0871	0.0218	6.34e-05	0.0186679	Volume of grey matter in Right Caudate	25881	regional and tissue volume
F-Highly palatable	IDP_T1_FAST_ROIs_V_cerebellum_VIIIb	0.037	0.0304	0.224	0.539517	Volume of grey matter in Vermis VIIIb Cerebellum	25913	regional and tissue volume
F-Highly palatable	aseg_lh_volume_CerebralWhiteMatter	-0.0275	0.028	0.325	0.610884	Volume of CerebralWhiteMatter in the left hemisphere generated by subcortical volumetric segmentation (aseg)	26553	regional and tissue volume
F-Highly palatable	wg_lh_intensity-contrast_parsorbitalis	-0.0518	0.0348	0.136	0.454537	Grey-white contrast in parsorbitalis in the left hemisphere calculated as a percentage of the mean gray-white matter intensity from Desikan-Killiany parcellation	27007	cortical grey-white contrast
F-Highly palatable	wg_rh_intensity-contrast_superiorfrontal	-0.0543	0.0276	0.0493	0.320921	Grey-white contrast in superiorfrontal in the right hemisphere calculated as a percentage of the mean gray-white matter intensity from Desikan-Killiany parcellation	27051	cortical grey-white contrast
F-Highly palatable	IDP_T1_FAST_ROIs_R_insular_cortex	-0.0468	0.0264	0.0763	0.377939	Volume of grey matter in Right Insular Cortex	25785	regional and tissue volume
F-Highly palatable	IDP_T1_FAST_ROIs_L_thalamus	-0.05	0.0269	0.0633	0.34731	Volume of grey matter in Left Thalamus	25878	regional and tissue volume
F-Highly palatable	IDP_T1_FAST_ROIs_L_caudate	-0.0746	0.0231	0.00125	0.0681589	Volume of grey matter in Left Caudate	25880	regional and tissue volume
F-Highly palatable	aseg_global_volume_4th-Ventricle	-0.013	0.029	0.654	0.761399	Volume of 4th-Ventricle in the whole brain generated by subcortical volumetric segmentation (aseg)	26524	regional and tissue volume
F-Highly palatable	aseg_rh_volume_VentralDC	0.018	0.0257	0.485	0.691724	Volume of VentralDC in the right hemisphere generated by subcortical volumetric segmentation (aseg)	26596	regional and tissue volume
F-Highly palatable	aparc-a2009s_rh_volume_S-parieto-occipital	0.0153	0.0278	0.582	0.732341	Volume of S-parieto-occipital in the right hemisphere generated by parcellation of the white surface using Destrieux (a2009s) parcellation	27763	regional and tissue volume
F-Highly palatable	aparc-Desikan_rh_area_cuneus	0.0363	0.029	0.211	0.531464	Area of cuneus in the right hemisphere generated by parcellation of the white surface using Desikan-Killiany parcellation	26826	cortical area
F-Highly palatable	BA-exvivo_lh_area_V2	0.0236	0.0232	0.308	0.599996	Area of V2 in the left hemisphere generated by parcellation of the white surface using BA_exvivo parcellation	27069	cortical area
F-Highly palatable	aparc-DKTatlas_rh_area_insula	-0.0509	0.0165	0.002	0.0841275	Area of insula in the right hemisphere generated by parcellation of the white surface using DKT parcellation	27266	cortical area
F-Highly palatable	IDP_T1_FAST_ROIs_R_cerebellum_IX	-0.0035	0.0299	0.907	0.828102	Volume of grey matter in Right IX Cerebellum	25917	regional and tissue volume
F-Highly palatable	aseg_rh_volume_Putamen	-0.1085	0.0266	4.44e-05	0.014526	Volume of Putamen in the right hemisphere generated by subcortical volumetric segmentation (aseg)	26591	regional and tissue volume
F-Highly palatable	ThalamNuclei_lh_volume_PuI	-0.0307	0.035	0.38	0.641017	Volume of PuI in the left hemisphere generated by subcortical volumetric sub-segmentation of the Thalamic Nuclei	26666	regional and tissue volume
F-Highly palatable	ThalamNuclei_rh_volume_VPL	0.0401	0.0326	0.219	0.536917	Volume of VPL in the right hemisphere generated by subcortical volumetric sub-segmentation of the Thalamic Nuclei	26693	regional and tissue volume
F-Highly palatable	aparc-Desikan_rh_area_rostralmiddlefrontal	-0.0265	0.0308	0.389	0.642458	Area of rostralmiddlefrontal in the right hemisphere generated by parcellation of the white surface using Desikan-Killiany parcellation	26848	cortical area
F-Highly palatable	aparc-DKTatlas_lh_area_middletemporal	-0.0526	0.0383	0.17	0.489066	Area of middletemporal in the left hemisphere generated by parcellation of the white surface using DKT parcellation	27155	cortical area
F-Highly palatable	IDP_T1_FAST_ROIs_V_cerebellum_VIIIa	0.0148	0.0302	0.624	0.750549	Volume of grey matter in Vermis VIIIa Cerebellum	25910	regional and tissue volume
F-Highly palatable	Brainstem_global_volume_Midbrain	0.015	0.0328	0.648	0.758804	Volume of Midbrain in the whole brain generated by subcortical volumetric sub-segmentation of the Brainstem	26719	regional and tissue volume
F-Highly palatable	aparc-Desikan_rh_volume_superiortemporal	-0.0685	0.0307	0.0255	0.249863	Volume of superiortemporal in the right hemisphere generated by parcellation of the white surface using Desikan-Killiany parcellation	26918	regional and tissue volume
F-Highly palatable	wg_lh_intensity-contrast_lingual	-0.0218	0.0305	0.474	0.686848	Grey-white contrast in lingual in the left hemisphere calculated as a percentage of the mean gray-white matter intensity from Desikan-Killiany parcellation	27001	cortical grey-white contrast
F-Highly palatable	wg_lh_intensity-contrast_superiorfrontal	-0.0459	0.0246	0.0622	0.345461	Grey-white contrast in superiorfrontal in the left hemisphere calculated as a percentage of the mean gray-white matter intensity from Desikan-Killiany parcellation	27016	cortical grey-white contrast
F-Highly palatable	ThalamNuclei_rh_volume_PuM	0.0093	0.0231	0.688	0.774385	Volume of PuM in the right hemisphere generated by subcortical volumetric sub-segmentation of the Thalamic Nuclei	26691	regional and tissue volume
F-Highly palatable	Brainstem_global_volume_Pons	-0.0076	0.0303	0.802	0.80557	Volume of Pons in the whole brain generated by subcortical volumetric sub-segmentation of the Brainstem	26717	regional and tissue volume
F-Highly palatable	aparc-Desikan_rh_area_inferiortemporal	-0.0458	0.0318	0.15	0.469745	Area of inferiortemporal in the right hemisphere generated by parcellation of the white surface using Desikan-Killiany parcellation	26830	cortical area
F-Highly palatable	aparc-pial_lh_area_rostralmiddlefrontal	-0.0505	0.0407	0.215	0.533777	Area of rostralmiddlefrontal in the left hemisphere generated by parcellation of the pial surface using Desikan-Killiany parcellation	26949	cortical area
F-Highly palatable	aseg_rh_volume_Thalamus-Proper	0.0661	0.028	0.0181	0.210981	Volume of Thalamus-Proper in the right hemisphere generated by subcortical volumetric segmentation (aseg)	26589	regional and tissue volume
F-Highly palatable	aseg_rh_volume_Caudate	-0.0572	0.0262	0.0293	0.266361	Volume of Caudate in the right hemisphere generated by subcortical volumetric segmentation (aseg)	26590	regional and tissue volume
F-Highly palatable	ThalamNuclei_lh_volume_Whole-thalamus	0.0395	0.0323	0.221	0.538013	Volume of Whole-thalamus in the left hemisphere generated by subcortical volumetric sub-segmentation of the Thalamic Nuclei	26714	regional and tissue volume
F-Highly palatable	IDP_T1_FAST_ROIs_L_insular_cortex	-0.0736	0.0223	0.000943	0.0617028	Volume of grey matter in Left Insular Cortex	25784	regional and tissue volume
F-Highly palatable	IDP_T1_FAST_ROIs_L_cerebellum_IX	-0.0162	0.0292	0.579	0.731379	Volume of grey matter in Left IX Cerebellum	25915	regional and tissue volume
F-Highly palatable	ThalamNuclei_rh_volume_VA	0.0349	0.0359	0.331	0.616456	Volume of VA in the right hemisphere generated by subcortical volumetric sub-segmentation of the Thalamic Nuclei	26701	regional and tissue volume
F-Highly palatable	aparc-DKTatlas_rh_area_inferiortemporal	-0.0481	0.0321	0.134	0.454537	Area of inferiortemporal in the right hemisphere generated by parcellation of the white surface using DKT parcellation	27242	cortical area
F-Highly palatable	IDP_T1_FAST_ROIs_R_cerebellum_crus_I	0.0278	0.0228	0.224	0.539517	Volume of grey matter in Right Crus I Cerebellum	25902	regional and tissue volume
F-Highly palatable	aseg_global_volume_CC-Central	-0.0098	0.0267	0.713	0.782921	Volume of CC-Central in the whole brain generated by subcortical volumetric segmentation (aseg)	26533	regional and tissue volume
F-Highly palatable	Brainstem_global_volume_Whole-brainstem	0.0013	0.0306	0.965	0.836692	Volume of Whole-brainstem in the whole brain generated by subcortical volumetric sub-segmentation of the Brainstem	26720	regional and tissue volume
F-Highly palatable	aparc-Desikan_rh_area_TotalSurface	-0.0077	0.0312	0.805	0.80557	Area of TotalSurface in the right hemisphere generated by parcellation of the white surface using Desikan-Killiany parcellation	26822	cortical area
F-Highly palatable	aparc-DKTatlas_lh_area_insula	-0.055	0.0222	0.0131	0.182376	Area of insula in the left hemisphere generated by parcellation of the white surface using DKT parcellation	27173	cortical area
F-Highly palatable	aseg_global_volume_Brain-Stem	0.0064	0.0293	0.827	0.809801	Volume of Brain-Stem in the whole brain generated by subcortical volumetric segmentation (aseg)	26526	regional and tissue volume
F-Highly palatable	aseg_lh_volume_Caudate	-0.0569	0.0269	0.0345	0.280232	Volume of Caudate in the left hemisphere generated by subcortical volumetric segmentation (aseg)	26559	regional and tissue volume
F-Highly palatable	aparc-Desikan_lh_area_rostralmiddlefrontal	-0.0529	0.0357	0.139	0.455515	Area of rostralmiddlefrontal in the left hemisphere generated by parcellation of the white surface using Desikan-Killiany parcellation	26747	cortical area
F-Highly palatable	wg_rh_intensity-contrast_precentral	-0.0566	0.0282	0.0449	0.30886	Grey-white contrast in precentral in the right hemisphere calculated as a percentage of the mean gray-white matter intensity from Desikan-Killiany parcellation	27047	cortical grey-white contrast
F-Highly palatable	aseg_global_volume_SubCortGray	-0.0353	0.0268	0.188	0.51208	Volume of SubCortGray in the whole brain generated by subcortical volumetric segmentation (aseg)	26517	regional and tissue volume
F-Highly palatable	ThalamNuclei_rh_volume_LP	0.0647	0.0234	0.00562	0.12951	Volume of LP in the right hemisphere generated by subcortical volumetric sub-segmentation of the Thalamic Nuclei	26711	regional and tissue volume
F-Highly palatable	aparc-pial_rh_area_TotalSurface	-0.0208	0.0326	0.523	0.709329	Area of TotalSurface in the right hemisphere generated by parcellation of the pial surface using Desikan-Killiany parcellation	26956	cortical area
F-Highly palatable	IDP_T1_FIRST_right_caudate_volume	-0.0682	0.0239	0.00423	0.120683	Volume of right caudate (from T1 brain image)	25014	regional and tissue volume
F-Highly palatable	IDP_T1_FAST_ROIs_L_cerebellum_V	-0.0328	0.024	0.172	0.492404	Volume of grey matter in Left V Cerebellum	25895	regional and tissue volume
F-Highly palatable	ThalamNuclei_lh_volume_VLa	0.0591	0.0324	0.0683	0.355941	Volume of VLa in the left hemisphere generated by subcortical volumetric sub-segmentation of the Thalamic Nuclei	26671	regional and tissue volume
F-Highly palatable	ThalamNuclei_lh_volume_VA	0.049	0.0312	0.115	0.428624	Volume of VA in the left hemisphere generated by subcortical volumetric sub-segmentation of the Thalamic Nuclei	26678	regional and tissue volume
F-Highly palatable	ThalamNuclei_lh_volume_VLp	0.0588	0.03	0.0495	0.320921	Volume of VLp in the left hemisphere generated by subcortical volumetric sub-segmentation of the Thalamic Nuclei	26686	regional and tissue volume
F-Highly palatable	aparc-Desikan_lh_area_TotalSurface	-0.0159	0.03	0.596	0.737815	Area of TotalSurface in the left hemisphere generated by parcellation of the white surface using Desikan-Killiany parcellation	26721	cortical area
F-Highly palatable	IDP_T1_FAST_ROIs_L_cerebellum_I-IV	-0.0043	0.0271	0.873	0.817464	Volume of grey matter in Left I-IV Cerebellum	25893	regional and tissue volume
F-Highly palatable	ThalamNuclei_rh_volume_LD	0.04	0.024	0.0956	0.403571	Volume of LD in the right hemisphere generated by subcortical volumetric sub-segmentation of the Thalamic Nuclei	26713	regional and tissue volume
F-Highly palatable	IDP_T1_FIRST_left_caudate_volume	-0.0638	0.0256	0.0125	0.180864	Volume of left caudate (from T1 brain image)	25013	regional and tissue volume
F-Highly palatable	IDP_T1_FAST_ROIs_R_cerebellum_V	-0.037	0.0286	0.196	0.521568	Volume of grey matter in Right V Cerebellum	25896	regional and tissue volume
F-Highly palatable	IDP_T1_FAST_ROIs_L_cerebellum_crus_I	0.0148	0.0252	0.556	0.720881	Volume of grey matter in Left Crus I Cerebellum	25900	regional and tissue volume
F-Highly palatable	aseg_lh_volume_Pallidum	-0.0595	0.0282	0.0348	0.280313	Volume of Pallidum in the left hemisphere generated by subcortical volumetric segmentation (aseg)	26561	regional and tissue volume
F-Highly palatable	Brainstem_global_volume_Medulla	0.0176	0.0287	0.54	0.715415	Volume of Medulla in the whole brain generated by subcortical volumetric sub-segmentation of the Brainstem	26716	regional and tissue volume
F-Highly palatable	ThalamNuclei_rh_volume_VLa	0.0639	0.0364	0.0791	0.380256	Volume of VLa in the right hemisphere generated by subcortical volumetric sub-segmentation of the Thalamic Nuclei	26695	regional and tissue volume
F-Highly palatable	ThalamNuclei_rh_volume_VLp	0.068	0.0335	0.0424	0.301558	Volume of VLp in the right hemisphere generated by subcortical volumetric sub-segmentation of the Thalamic Nuclei	26707	regional and tissue volume
F-Highly palatable	aseg_global_volume_CC-Posterior	0.0361	0.0293	0.218	0.536475	Volume of CC-Posterior in the whole brain generated by subcortical volumetric segmentation (aseg)	26531	regional and tissue volume
F-Highly palatable	ThalamNuclei_lh_volume_LP	0.0428	0.0242	0.0773	0.378748	Volume of LP in the left hemisphere generated by subcortical volumetric sub-segmentation of the Thalamic Nuclei	26687	regional and tissue volume
F-Highly palatable	aparc-pial_lh_area_TotalSurface	-0.0235	0.0305	0.44	0.669715	Area of TotalSurface in the left hemisphere generated by parcellation of the pial surface using Desikan-Killiany parcellation	26923	cortical area
F-Highly palatable	ThalamNuclei_rh_volume_Whole-thalamus	0.0602	0.0311	0.053	0.329141	Volume of Whole-thalamus in the right hemisphere generated by subcortical volumetric sub-segmentation of the Thalamic Nuclei	26715	regional and tissue volume
F-Highly palatable	IDP_T1_FAST_ROIs_R_cerebellum_I-IV	-0.0039	0.026	0.881	0.819741	Volume of grey matter in Right I-IV Cerebellum	25894	regional and tissue volume
F-Highly palatable	aseg_rh_volume_Pallidum	-0.0499	0.0288	0.0832	0.387954	Volume of Pallidum in the right hemisphere generated by subcortical volumetric segmentation (aseg)	26592	regional and tissue volume
F-Highly palatable	IDP_T1_FAST_ROIs_R_thalamus	-0.0467	0.0302	0.123	0.437402	Volume of grey matter in Right Thalamus	25879	regional and tissue volume
F-Highly palatable	rfMRI connectivity (ICA100 edge 175)	-0.0464	0.0647	0.473	0.686848		25753	rfMRI connectivity
F-Highly palatable	rfMRI connectivity (ICA100 edge 321)	0.0639	0.0654	0.329	0.614285		25753	rfMRI connectivity
F-Highly palatable	rfMRI connectivity (ICA100 edge 1446)	0.1094	0.0574	0.0565	0.334733		25753	rfMRI connectivity
F-Highly palatable	rfMRI connectivity (ICA100 edge 497)	0.0184	0.0446	0.681	0.772355		25753	rfMRI connectivity
F-Highly palatable	rfMRI connectivity (ICA100 edge 594)	-0.0614	0.0503	0.222	0.538666		25753	rfMRI connectivity
F-Highly palatable	rfMRI connectivity (ICA100 edge 597)	0.102	0.0542	0.06	0.341057		25753	rfMRI connectivity
F-Highly palatable	rfMRI connectivity (ICA100 edge 1223)	0.0563	0.0657	0.392	0.643563		25753	rfMRI connectivity
F-Highly palatable	rfMRI connectivity (ICA100 edge 1284)	0.0359	0.0639	0.574	0.729129		25753	rfMRI connectivity
F-Highly palatable	IDP_tfMRI_90th-percentile_BOLD_faces	-0.0032	0.0537	0.953	0.836271	90th percentile of the BOLD (blood-oxygen-level dependent) effect (in group-defined mask) for faces activation (in task fMRI data)	25763	tfMRI activation
F-Highly palatable	rfMRI connectivity (ICA100 edge 49)	-0.2131	0.057	0.000186	0.0305897		25753	rfMRI connectivity
F-Highly palatable	rfMRI connectivity (ICA100 edge 407)	-0.0534	0.0618	0.388	0.642458		25753	rfMRI connectivity
F-Highly palatable	rfMRI connectivity (ICA100 edge 414)	-0.0161	0.0557	0.772	0.79927		25753	rfMRI connectivity
F-Highly palatable	rfMRI connectivity (ICA100 edge 1178)	-0.0648	0.0396	0.101	0.409629		25753	rfMRI connectivity
F-Highly palatable	rfMRI connectivity (ICA100 edge 1390)	-0.0303	0.0487	0.535	0.713122		25753	rfMRI connectivity
F-Highly palatable	IDP_tfMRI_median_BOLD_shapes	-0.0177	0.0516	0.732	0.78691	Median BOLD (blood-oxygen-level dependent) effect (in group-defined mask) for shapes activation (in task fMRI data)	25040	tfMRI activation
F-Highly palatable	rfMRI connectivity (ICA100 edge 1273)	0.0427	0.0649	0.511	0.702601		25753	rfMRI connectivity
F-Highly palatable	rfMRI connectivity (ICA100 edge 215)	0.0442	0.056	0.431	0.666		25753	rfMRI connectivity
F-Highly palatable	rfMRI connectivity (ICA100 edge 223)	-0.0252	0.0405	0.534	0.713122		25753	rfMRI connectivity
F-Highly palatable	rfMRI connectivity (ICA100 edge 888)	-0.0972	0.0601	0.106	0.417822		25753	rfMRI connectivity
F-Highly palatable	rfMRI connectivity (ICA100 edge 395)	-0.0204	0.0491	0.678	0.771385		25753	rfMRI connectivity
F-Highly palatable	rfMRI connectivity (ICA100 edge 784)	-0.0077	0.0531	0.885	0.821387		25753	rfMRI connectivity
F-Highly palatable	rfMRI connectivity (ICA100 edge 1407)	0.0331	0.0817	0.686	0.773168		25753	rfMRI connectivity
F-Highly palatable	rfMRI connectivity (ICA100 edge 650)	-0.0223	0.047	0.635	0.754077		25753	rfMRI connectivity
F-Highly palatable	rfMRI connectivity (ICA100 edge 218)	-0.0371	0.0563	0.51	0.701718		25753	rfMRI connectivity
F-Highly palatable	rfMRI connectivity (ICA100 edge 703)	0.0317	0.0822	0.7	0.779482		25753	rfMRI connectivity
F-Highly palatable	rfMRI connectivity (ICA100 edge 796)	0.0662	0.0568	0.243	0.553368		25753	rfMRI connectivity
F-Highly palatable	rfMRI connectivity (ICA100 edge 805)	0.0917	0.0619	0.138	0.455023		25753	rfMRI connectivity
F-Highly palatable	rfMRI connectivity (ICA100 edge 1024)	0.0741	0.0463	0.11	0.424497		25753	rfMRI connectivity
F-Highly palatable	rfMRI connectivity (ICA100 edge 1423)	-0.0048	0.0589	0.935	0.836271		25753	rfMRI connectivity
F-Highly palatable	rfMRI connectivity (ICA100 edge 97)	0.0603	0.0661	0.361	0.63027		25753	rfMRI connectivity
F-Highly palatable	rfMRI connectivity (ICA100 edge 121)	-0.0288	0.0701	0.681	0.772355		25753	rfMRI connectivity
F-Highly palatable	rfMRI connectivity (ICA100 edge 734)	0.0547	0.0438	0.212	0.531935		25753	rfMRI connectivity
F-Highly palatable	rfMRI connectivity (ICA100 edge 1292)	-0.0497	0.0604	0.41	0.653263		25753	rfMRI connectivity
F-Highly palatable	rfMRI connectivity (ICA100 edge 337)	-0.0178	0.0628	0.778	0.801537		25753	rfMRI connectivity
F-Highly palatable	rfMRI connectivity (ICA100 edge 554)	0.0857	0.0492	0.0815	0.384882		25753	rfMRI connectivity
F-Highly palatable	rfMRI connectivity (ICA100 edge 750)	-0.0316	0.0639	0.621	0.749083		25753	rfMRI connectivity
F-Highly palatable	rfMRI connectivity (ICA100 edge 799)	-0.0906	0.0484	0.0612	0.342914		25753	rfMRI connectivity
F-Highly palatable	rfMRI connectivity (ICA100 edge 1076)	-0.0025	0.0438	0.954	0.836271		25753	rfMRI connectivity
F-Highly palatable	rfMRI connectivity (ICA100 edge 761)	-0.0627	0.0706	0.374	0.637654		25753	rfMRI connectivity
F-Highly palatable	rfMRI connectivity (ICA100 edge 569)	-0.0559	0.0526	0.287	0.584817		25753	rfMRI connectivity
F-Highly palatable	rfMRI connectivity (ICA100 edge 892)	-0.0482	0.0512	0.346	0.623091		25753	rfMRI connectivity
F-Highly palatable	rfMRI connectivity (ICA100 edge 70)	-0.0169	0.0543	0.756	0.796855		25753	rfMRI connectivity
F-Highly palatable	rfMRI connectivity (ICA100 edge 350)	0.0204	0.0721	0.777	0.800927		25753	rfMRI connectivity
F-Highly palatable	rfMRI connectivity (ICA100 edge 151)	-0.025	0.0602	0.678	0.771385		25753	rfMRI connectivity
F-Highly palatable	rfMRI connectivity (ICA100 edge 457)	-0.0212	0.0602	0.724	0.785624		25753	rfMRI connectivity
F-Highly palatable	rfMRI connectivity (ICA100 edge 299)	-0.1125	0.0622	0.0703	0.359993		25753	rfMRI connectivity
F-Highly palatable	rfMRI connectivity (ICA100 edge 322)	-0.0261	0.0642	0.685	0.772929		25753	rfMRI connectivity
F-Highly palatable	rfMRI connectivity (ICA100 edge 529)	-0.043	0.0864	0.619	0.747896		25753	rfMRI connectivity
F-Highly palatable	rfMRI connectivity (ICA100 edge 847)	0.0824	0.0483	0.088	0.395278		25753	rfMRI connectivity
F-Highly palatable	rfMRI connectivity (ICA100 edge 1478)	0.0161	0.0455	0.723	0.785624		25753	rfMRI connectivity
F-Highly palatable	rfMRI connectivity (ICA100 edge 188)	0.0036	0.0475	0.94	0.836271		25753	rfMRI connectivity
F-Highly palatable	rfMRI connectivity (ICA100 edge 258)	0.0037	0.0486	0.939	0.836271		25753	rfMRI connectivity
F-Highly palatable	rfMRI connectivity (ICA100 edge 773)	-0.0161	0.0472	0.732	0.78691		25753	rfMRI connectivity
F-Highly palatable	rfMRI connectivity (ICA100 edge 789)	-0.0722	0.0577	0.211	0.531464		25753	rfMRI connectivity
F-Highly palatable	rfMRI connectivity (ICA100 edge 1028)	0.0419	0.0565	0.458	0.679206		25753	rfMRI connectivity
F-Highly palatable	rfMRI connectivity (ICA100 edge 1029)	-0.015	0.0521	0.773	0.799743		25753	rfMRI connectivity
F-Highly palatable	rfMRI connectivity (ICA100 edge 74)	0.0099	0.0458	0.83	0.810582		25753	rfMRI connectivity
F-Highly palatable	rfMRI connectivity (ICA100 edge 154)	0.1597	0.0497	0.00132	0.0704568		25753	rfMRI connectivity
F-Highly palatable	rfMRI connectivity (ICA100 edge 644)	0.0237	0.0622	0.703	0.780233		25753	rfMRI connectivity
F-Highly palatable	rfMRI connectivity (ICA100 edge 1187)	0.0537	0.0556	0.334	0.619301		25753	rfMRI connectivity
F-Highly palatable	wg_rh_intensity-contrast_unknown	0.0646	0.0742	0.384	0.641881	Grey-white contrast in unknown in the right hemisphere calculated as a percentage of the mean gray-white matter intensity from Desikan-Killiany parcellation	27024	cortical grey-white contrast
F-Highly palatable	rfMRI connectivity (ICA100 edge 494)	-0.09	0.0535	0.0925	0.398556		25753	rfMRI connectivity
F-Highly palatable	rfMRI connectivity (ICA100 edge 802)	-0.0678	0.056	0.226	0.540356		25753	rfMRI connectivity
F-Highly palatable	rfMRI connectivity (ICA100 edge 1023)	0.0769	0.0635	0.226	0.540356		25753	rfMRI connectivity
F-Highly palatable	rfMRI connectivity (ICA100 edge 28)	-0.0947	0.0599	0.114	0.427876		25753	rfMRI connectivity
F-Highly palatable	rfMRI connectivity (ICA100 edge 122)	-0.0672	0.0654	0.304	0.596943		25753	rfMRI connectivity
F-Highly palatable	rfMRI connectivity (ICA100 edge 324)	0.0008	0.0539	0.988	0.839818		25753	rfMRI connectivity
F-Highly palatable	rfMRI connectivity (ICA100 edge 401)	-0.017	0.0764	0.824	0.808476		25753	rfMRI connectivity
F-Highly palatable	rfMRI connectivity (ICA100 edge 1101)	0.117	0.0578	0.043	0.304356		25753	rfMRI connectivity
F-Highly palatable	rfMRI connectivity (ICA100 edge 769)	-0.0805	0.0455	0.0772	0.378748		25753	rfMRI connectivity
F-Highly palatable	rfMRI connectivity (ICA100 edge 891)	-0.0043	0.0631	0.946	0.836271		25753	rfMRI connectivity
F-Highly palatable	rfMRI connectivity (ICA100 edge 1241)	-0.0534	0.0743	0.472	0.686484		25753	rfMRI connectivity
F-Highly palatable	rfMRI connectivity (ICA100 edge 1448)	-0.0961	0.0436	0.0275	0.260362		25753	rfMRI connectivity
F-Highly palatable	rfMRI connectivity (ICA100 edge 90)	0.0677	0.0531	0.202	0.524832		25753	rfMRI connectivity
F-Highly palatable	rfMRI connectivity (ICA100 edge 273)	0.0359	0.0503	0.475	0.687451		25753	rfMRI connectivity
F-Highly palatable	rfMRI connectivity (ICA100 edge 528)	0.002	0.052	0.97	0.838066		25753	rfMRI connectivity
F-Highly palatable	rfMRI connectivity (ICA100 edge 546)	-0.0933	0.0426	0.0284	0.262552		25753	rfMRI connectivity
F-Highly palatable	rfMRI connectivity (ICA100 edge 747)	-0.0583	0.048	0.225	0.540158		25753	rfMRI connectivity
F-Highly palatable	rfMRI connectivity (ICA100 edge 821)	-0.0822	0.0586	0.161	0.481092		25753	rfMRI connectivity
F-Highly palatable	rfMRI connectivity (ICA100 edge 1239)	-0.071	0.0558	0.203	0.524832		25753	rfMRI connectivity
F-Highly palatable	rfMRI connectivity (ICA100 edge 1376)	-0.0209	0.042	0.618	0.747148		25753	rfMRI connectivity
F-Highly palatable	rfMRI connectivity (ICA100 edge 700)	0.0365	0.0532	0.493	0.696555		25753	rfMRI connectivity
F-Highly palatable	rfMRI connectivity (ICA100 edge 1484)	0.0145	0.0615	0.813	0.806009		25753	rfMRI connectivity
F-Highly palatable	rfMRI connectivity (ICA100 edge 270)	-0.0422	0.0482	0.381	0.641052		25753	rfMRI connectivity
F-Highly palatable	rfMRI connectivity (ICA100 edge 1349)	-0.1749	0.0812	0.0313	0.272127		25753	rfMRI connectivity
F-Highly palatable	rfMRI connectivity (ICA100 edge 61)	0.0709	0.0694	0.307	0.599834		25753	rfMRI connectivity
F-Highly palatable	rfMRI connectivity (ICA100 edge 267)	-0.0282	0.056	0.615	0.746432		25753	rfMRI connectivity
F-Highly palatable	rfMRI connectivity (ICA100 edge 331)	0.0474	0.0465	0.308	0.599996		25753	rfMRI connectivity
F-Highly palatable	rfMRI connectivity (ICA100 edge 558)	0.083	0.0687	0.227	0.541209		25753	rfMRI connectivity
F-Highly palatable	rfMRI connectivity (ICA100 edge 1462)	-0.0112	0.0449	0.803	0.80557		25753	rfMRI connectivity
F-Highly palatable	rfMRI connectivity (ICA100 edge 1)	0.003	0.0576	0.958	0.836302		25753	rfMRI connectivity
F-Highly palatable	rfMRI connectivity (ICA100 edge 65)	-0.0864	0.0573	0.132	0.452467		25753	rfMRI connectivity
F-Highly palatable	rfMRI connectivity (ICA100 edge 596)	0.1175	0.0525	0.0254	0.249298		25753	rfMRI connectivity
F-Highly palatable	rfMRI connectivity (ICA100 edge 787)	0.1087	0.0564	0.0541	0.330873		25753	rfMRI connectivity
F-Highly palatable	rfMRI connectivity (ICA100 edge 292)	0.012	0.059	0.838	0.812065		25753	rfMRI connectivity
F-Highly palatable	rfMRI connectivity (ICA100 edge 523)	0.0148	0.0658	0.822	0.807725		25753	rfMRI connectivity
F-Highly palatable	rfMRI connectivity (ICA100 edge 726)	0.094	0.0717	0.19	0.514198		25753	rfMRI connectivity
F-Highly palatable	rfMRI connectivity (ICA100 edge 1357)	-0.0478	0.0492	0.332	0.617342		25753	rfMRI connectivity
F-Highly palatable	rfMRI connectivity (ICA100 edge 132)	0.06	0.0489	0.22	0.537355		25753	rfMRI connectivity
F-Highly palatable	rfMRI connectivity (ICA100 edge 441)	-0.0149	0.0558	0.79	0.803775		25753	rfMRI connectivity
F-Highly palatable	rfMRI connectivity (ICA100 edge 1124)	0.0041	0.0468	0.93	0.834736		25753	rfMRI connectivity
F-Highly palatable	rfMRI connectivity (ICA100 edge 1201)	0.0699	0.0549	0.203	0.524832		25753	rfMRI connectivity
F-Highly palatable	rfMRI connectivity (ICA100 edge 652)	-0.023	0.0534	0.666	0.767519		25753	rfMRI connectivity
F-Highly palatable	rfMRI connectivity (ICA100 edge 1190)	0.0431	0.0466	0.355	0.625731		25753	rfMRI connectivity
F-Highly palatable	rfMRI connectivity (ICA100 edge 369)	-0.0463	0.0501	0.355	0.625731		25753	rfMRI connectivity
F-Highly palatable	rfMRI connectivity (ICA100 edge 1322)	0.0091	0.0689	0.895	0.824431		25753	rfMRI connectivity
F-Highly palatable	rfMRI connectivity (ICA100 edge 1383)	-0.0012	0.0586	0.983	0.839818		25753	rfMRI connectivity
F-Highly palatable	rfMRI connectivity (ICA100 edge 36)	-0.0519	0.0574	0.366	0.632437		25753	rfMRI connectivity
F-Highly palatable	rfMRI connectivity (ICA100 edge 582)	0.031	0.0558	0.578	0.731213		25753	rfMRI connectivity
F-Highly palatable	rfMRI connectivity (ICA100 edge 785)	0.088	0.0443	0.0467	0.315382		25753	rfMRI connectivity
F-Highly palatable	rfMRI connectivity (ICA100 edge 1075)	-0.0403	0.0475	0.396	0.645851		25753	rfMRI connectivity
F-Highly palatable	aparc-a2009s_rh_volume_Lat-Fis-ant-Vertical	-0.0769	0.0494	0.119	0.432315	Volume of Lat-Fis-ant-Vertical in the right hemisphere generated by parcellation of the white surface using Destrieux (a2009s) parcellation	27738	regional and tissue volume
F-Highly palatable	rfMRI connectivity (ICA100 edge 96)	-0.0241	0.0469	0.608	0.742066		25753	rfMRI connectivity
F-Highly palatable	rfMRI connectivity (ICA100 edge 911)	-0.0231	0.0501	0.645	0.75755		25753	rfMRI connectivity
F-Highly palatable	rfMRI connectivity (ICA100 edge 1476)	-0.0327	0.0406	0.421	0.660411		25753	rfMRI connectivity
F-Highly palatable	rfMRI connectivity (ICA100 edge 371)	0.0291	0.0405	0.473	0.686848		25753	rfMRI connectivity
F-Highly palatable	rfMRI connectivity (ICA100 edge 1359)	0.0043	0.0478	0.928	0.834594		25753	rfMRI connectivity
F-Highly palatable	rfMRI connectivity (ICA100 edge 84)	-0.0041	0.0515	0.937	0.836271		25753	rfMRI connectivity
F-Highly palatable	rfMRI connectivity (ICA100 edge 613)	0.0522	0.052	0.316	0.607343		25753	rfMRI connectivity
F-Highly palatable	rfMRI connectivity (ICA100 edge 227)	-0.0041	0.0582	0.944	0.836271		25753	rfMRI connectivity
F-Highly palatable	rfMRI connectivity (ICA100 edge 536)	-0.0837	0.0503	0.0958	0.403836		25753	rfMRI connectivity
F-Highly palatable	rfMRI connectivity (ICA100 edge 590)	0.0042	0.0524	0.936	0.836271		25753	rfMRI connectivity
F-Highly palatable	rfMRI connectivity (ICA100 edge 252)	-0.0128	0.0404	0.752	0.795058		25753	rfMRI connectivity
F-Highly palatable	rfMRI connectivity (ICA100 edge 547)	-0.0146	0.056	0.795	0.805237		25753	rfMRI connectivity
F-Highly palatable	rfMRI connectivity (ICA100 edge 1300)	-0.0331	0.0506	0.513	0.703441		25753	rfMRI connectivity
F-Highly palatable	rfMRI connectivity (ICA100 edge 1397)	-0.0272	0.0702	0.698	0.779482		25753	rfMRI connectivity
F-Highly palatable	rfMRI connectivity (ICA100 edge 67)	-0.0054	0.0502	0.915	0.831795		25753	rfMRI connectivity
F-Highly palatable	rfMRI connectivity (ICA100 edge 305)	-0.0593	0.0475	0.212	0.531935		25753	rfMRI connectivity
F-Highly palatable	rfMRI connectivity (ICA100 edge 462)	0.0477	0.0484	0.324	0.610173		25753	rfMRI connectivity
F-Highly palatable	rfMRI connectivity (ICA100 edge 584)	-0.1973	0.0512	0.000117	0.0246073		25753	rfMRI connectivity
F-Highly palatable	rfMRI connectivity (ICA100 edge 687)	0.0853	0.0497	0.0862	0.391686		25753	rfMRI connectivity
F-Highly palatable	rfMRI connectivity (ICA100 edge 907)	-0.0102	0.0493	0.836	0.81173		25753	rfMRI connectivity
F-Highly palatable	rfMRI connectivity (ICA100 edge 1089)	0.0106	0.0505	0.833	0.810956		25753	rfMRI connectivity
F-Highly palatable	rfMRI connectivity (ICA100 edge 1174)	0.1163	0.0504	0.0209	0.225006		25753	rfMRI connectivity
F-Highly palatable	rfMRI connectivity (ICA100 edge 239)	-0.0035	0.0516	0.946	0.836271		25753	rfMRI connectivity
F-Highly palatable	rfMRI connectivity (ICA100 edge 1204)	0.0232	0.0569	0.683	0.772929		25753	rfMRI connectivity
F-Highly palatable	rfMRI connectivity (ICA100 edge 898)	-0.0616	0.0568	0.278	0.579102		25753	rfMRI connectivity
F-Highly palatable	rfMRI connectivity (ICA100 edge 920)	0.0369	0.0381	0.333	0.618226		25753	rfMRI connectivity
F-Highly palatable	rfMRI connectivity (ICA100 edge 1198)	-0.0054	0.0593	0.927	0.834459		25753	rfMRI connectivity
F-Highly palatable	rfMRI connectivity (ICA100 edge 1243)	-0.0826	0.0627	0.188	0.51208		25753	rfMRI connectivity
F-Highly palatable	rfMRI connectivity (ICA100 edge 1296)	0.0587	0.0481	0.222	0.538666		25753	rfMRI connectivity
F-Highly palatable	rfMRI connectivity (ICA100 edge 1443)	-0.002	0.0445	0.964	0.836318		25753	rfMRI connectivity
F-Highly palatable	rfMRI connectivity (ICA100 edge 229)	-0.0716	0.0512	0.162	0.481092		25753	rfMRI connectivity
F-Highly palatable	rfMRI connectivity (ICA100 edge 346)	0.0111	0.0559	0.842	0.812365		25753	rfMRI connectivity
F-Highly palatable	rfMRI connectivity (ICA100 edge 631)	-0.0352	0.0666	0.597	0.737815		25753	rfMRI connectivity
F-Highly palatable	rfMRI connectivity (ICA100 edge 1468)	0.0918	0.0555	0.0978	0.408466		25753	rfMRI connectivity
F-Highly palatable	rfMRI connectivity (ICA100 edge 1220)	-0.0809	0.0505	0.11	0.424497		25753	rfMRI connectivity
F-Highly palatable	rfMRI connectivity (ICA100 edge 173)	-0.0621	0.0578	0.282	0.582489		25753	rfMRI connectivity
F-Highly palatable	rfMRI connectivity (ICA100 edge 832)	-0.0924	0.0594	0.12	0.432479		25753	rfMRI connectivity
F-Highly palatable	rfMRI connectivity (ICA100 edge 839)	0.0322	0.0529	0.542	0.716131		25753	rfMRI connectivity
F-Highly palatable	rfMRI connectivity (ICA100 edge 1069)	-0.0167	0.0384	0.663	0.766613		25753	rfMRI connectivity
F-Highly palatable	rfMRI connectivity (ICA100 edge 1144)	-0.0033	0.0571	0.954	0.836271		25753	rfMRI connectivity
F-Highly palatable	rfMRI connectivity (ICA100 edge 1180)	0.1532	0.0835	0.0665	0.352805		25753	rfMRI connectivity
F-Highly palatable	rfMRI connectivity (ICA100 edge 85)	0.0073	0.0437	0.867	0.816417		25753	rfMRI connectivity
F-Highly palatable	rfMRI connectivity (ICA100 edge 149)	-0.0933	0.0548	0.0884	0.395278		25753	rfMRI connectivity
F-Highly palatable	rfMRI connectivity (ICA100 edge 260)	-0.0143	0.0442	0.746	0.792127		25753	rfMRI connectivity
F-Highly palatable	rfMRI connectivity (ICA100 edge 681)	-0.0795	0.0425	0.0615	0.343846		25753	rfMRI connectivity
F-Highly palatable	rfMRI connectivity (ICA100 edge 1210)	0.0788	0.0716	0.271	0.576137		25753	rfMRI connectivity
F-Highly palatable	rfMRI connectivity (ICA100 edge 5)	0.0214	0.0664	0.748	0.792964		25753	rfMRI connectivity
F-Highly palatable	rfMRI connectivity (ICA100 edge 377)	-0.0098	0.0501	0.845	0.812564		25753	rfMRI connectivity
F-Highly palatable	rfMRI connectivity (ICA100 edge 1387)	0.1367	0.0577	0.0179	0.210737		25753	rfMRI connectivity
F-Highly palatable	rfMRI connectivity (ICA100 edge 242)	0.0459	0.054	0.395	0.645787		25753	rfMRI connectivity
F-Highly palatable	aparc-a2009s_rh_volume_S-suborbital	-0.0223	0.0534	0.676	0.770748	Volume of S-suborbital in the right hemisphere generated by parcellation of the white surface using Destrieux (a2009s) parcellation	27768	regional and tissue volume
F-Highly palatable	rfMRI connectivity (ICA100 edge 12)	0.1087	0.0509	0.0328	0.275545		25753	rfMRI connectivity
F-Highly palatable	rfMRI connectivity (ICA100 edge 775)	-0.0247	0.0454	0.586	0.733144		25753	rfMRI connectivity
F-Highly palatable	rfMRI connectivity (ICA100 edge 1126)	-0.0414	0.0465	0.374	0.637654		25753	rfMRI connectivity
F-Highly palatable	rfMRI connectivity (ICA100 edge 1328)	0.0793	0.0525	0.131	0.451668		25753	rfMRI connectivity
F-Highly palatable	rfMRI connectivity (ICA100 edge 325)	-0.042	0.0485	0.386	0.642458		25753	rfMRI connectivity
F-Highly palatable	rfMRI connectivity (ICA100 edge 347)	-0.1164	0.0534	0.0294	0.266361		25753	rfMRI connectivity
F-Highly palatable	rfMRI connectivity (ICA100 edge 378)	-0.0034	0.0584	0.954	0.836271		25753	rfMRI connectivity
F-Highly palatable	rfMRI connectivity (ICA100 edge 516)	-0.0446	0.06	0.456	0.677434		25753	rfMRI connectivity
F-Highly palatable	rfMRI connectivity (ICA100 edge 801)	0.0351	0.0426	0.409	0.652906		25753	rfMRI connectivity
F-Highly palatable	rfMRI connectivity (ICA100 edge 870)	-0.0385	0.0818	0.638	0.755659		25753	rfMRI connectivity
F-Highly palatable	rfMRI connectivity (ICA100 edge 716)	-0.0817	0.05	0.102	0.411418		25753	rfMRI connectivity
F-Highly palatable	rfMRI connectivity (ICA100 edge 1136)	0.0084	0.059	0.887	0.821711		25753	rfMRI connectivity
F-Highly palatable	rfMRI connectivity (ICA100 edge 340)	0.0068	0.0446	0.878	0.818631		25753	rfMRI connectivity
F-Highly palatable	rfMRI connectivity (ICA100 edge 453)	0.1262	0.0465	0.00663	0.138452		25753	rfMRI connectivity
F-Highly palatable	rfMRI connectivity (ICA100 edge 541)	0.0254	0.05	0.612	0.744018		25753	rfMRI connectivity
F-Highly palatable	rfMRI connectivity (ICA100 edge 567)	0.0354	0.0439	0.42	0.660088		25753	rfMRI connectivity
F-Highly palatable	rfMRI connectivity (ICA100 edge 1131)	-0.0767	0.0679	0.259	0.566579		25753	rfMRI connectivity
F-Highly palatable	rfMRI connectivity (ICA100 edge 1442)	0.043	0.0547	0.431	0.666		25753	rfMRI connectivity
F-Highly palatable	rfMRI connectivity (ICA100 edge 425)	-0.1372	0.0534	0.0102	0.164118		25753	rfMRI connectivity
F-Highly palatable	rfMRI connectivity (ICA100 edge 1271)	-0.1163	0.0737	0.115	0.428624		25753	rfMRI connectivity
F-Highly palatable	rfMRI connectivity (ICA100 edge 119)	-0.1371	0.0708	0.0529	0.329141		25753	rfMRI connectivity
F-Highly palatable	rfMRI connectivity (ICA100 edge 165)	0.0783	0.0788	0.32	0.608085		25753	rfMRI connectivity
F-Highly palatable	rfMRI connectivity (ICA100 edge 334)	-0.0248	0.0492	0.615	0.746432		25753	rfMRI connectivity
F-Highly palatable	rfMRI connectivity (ICA100 edge 648)	0.0653	0.066	0.322	0.608743		25753	rfMRI connectivity
F-Highly palatable	rfMRI connectivity (ICA100 edge 686)	-0.098	0.0628	0.119	0.432315		25753	rfMRI connectivity
F-Highly palatable	rfMRI connectivity (ICA100 edge 1333)	0.015	0.0672	0.823	0.808303		25753	rfMRI connectivity
F-Highly palatable	IDP_tfMRI_90th-percentile_BOLD_shapes	-0.0142	0.0499	0.777	0.800927	90th percentile of the BOLD (blood-oxygen-level dependent) effect (in group-defined mask) for shapes activation (in task fMRI data)	25761	tfMRI activation
F-Highly palatable	rfMRI connectivity (ICA100 edge 555)	-0.0634	0.0456	0.164	0.483375		25753	rfMRI connectivity
F-Highly palatable	rfMRI connectivity (ICA100 edge 812)	0.0499	0.0563	0.376	0.638476		25753	rfMRI connectivity
F-Highly palatable	aparc-a2009s_lh_volume_Lat-Fis-ant-Horizont	-0.0784	0.0436	0.0721	0.364456	Volume of Lat-Fis-ant-Horizont in the left hemisphere generated by parcellation of the white surface using Destrieux (a2009s) parcellation	27515	regional and tissue volume
F-Highly palatable	rfMRI connectivity (ICA100 edge 10)	-0.0785	0.0502	0.118	0.430808		25753	rfMRI connectivity
F-Highly palatable	aparc-a2009s_rh_thickness_G-subcallosal	-0.0561	0.045	0.213	0.532629	Mean thickness of G-subcallosal in the right hemisphere generated by parcellation of the white surface using Destrieux (a2009s) parcellation	27656	cortical thickness
F-Highly palatable	rfMRI connectivity (ICA100 edge 64)	0.0648	0.0544	0.233	0.547315		25753	rfMRI connectivity
F-Highly palatable	rfMRI connectivity (ICA100 edge 313)	0.0263	0.0602	0.663	0.766613		25753	rfMRI connectivity
F-Highly palatable	rfMRI connectivity (ICA100 edge 723)	0.0631	0.0538	0.241	0.552586		25753	rfMRI connectivity
F-Highly palatable	rfMRI connectivity (ICA100 edge 751)	-0.0181	0.0464	0.697	0.779006		25753	rfMRI connectivity
F-Highly palatable	rfMRI connectivity (ICA100 edge 783)	-0.015	0.0681	0.826	0.809629		25753	rfMRI connectivity
F-Highly palatable	aseg_lh_intensity_vessel	-0.0247	0.0408	0.544	0.717165	Mean intensity of vessel in the left hemisphere generated by subcortical volumetric segmentation (aseg)	26550	regional and tissue intensity
F-Highly palatable	rfMRI connectivity (ICA100 edge 225)	-0.0357	0.051	0.484	0.690967		25753	rfMRI connectivity
F-Highly palatable	rfMRI connectivity (ICA100 edge 653)	0.019	0.0513	0.711	0.782037		25753	rfMRI connectivity
F-Highly palatable	rfMRI connectivity (ICA100 edge 1272)	0.014	0.0644	0.827	0.809801		25753	rfMRI connectivity
F-Highly palatable	aparc-a2009s_lh_volume_S-occipital-ant	-0.0988	0.0557	0.0764	0.377939	Volume of S-occipital-ant in the left hemisphere generated by parcellation of the white surface using Destrieux (a2009s) parcellation	27535	regional and tissue volume
F-Highly palatable	rfMRI connectivity (ICA100 edge 880)	-0.087	0.062	0.16	0.480239		25753	rfMRI connectivity
F-Highly palatable	rfMRI connectivity (ICA100 edge 3)	-0.1288	0.0687	0.0609	0.342536		25753	rfMRI connectivity
F-Highly palatable	rfMRI connectivity (ICA100 edge 737)	0.1309	0.0611	0.0323	0.273687		25753	rfMRI connectivity
F-Highly palatable	rfMRI connectivity (ICA100 edge 774)	0.0093	0.053	0.861	0.816352		25753	rfMRI connectivity
F-Highly palatable	rfMRI connectivity (ICA100 edge 860)	-0.013	0.0464	0.779	0.801866		25753	rfMRI connectivity
F-Highly palatable	rfMRI connectivity (ICA100 edge 668)	0.0072	0.0455	0.873	0.817464		25753	rfMRI connectivity
F-Highly palatable	rfMRI connectivity (ICA100 edge 871)	0.045	0.0528	0.394	0.645048		25753	rfMRI connectivity
F-Highly palatable	rfMRI connectivity (ICA100 edge 1246)	0.0369	0.0556	0.508	0.700603		25753	rfMRI connectivity
F-Highly palatable	rfMRI connectivity (ICA100 edge 1458)	0.0695	0.047	0.139	0.455515		25753	rfMRI connectivity
F-Highly palatable	rfMRI connectivity (ICA100 edge 217)	0.034	0.0587	0.563	0.723427		25753	rfMRI connectivity
F-Highly palatable	rfMRI connectivity (ICA100 edge 627)	-0.011	0.0499	0.825	0.809188		25753	rfMRI connectivity
F-Highly palatable	rfMRI connectivity (ICA100 edge 885)	0.0334	0.0621	0.591	0.736427		25753	rfMRI connectivity
F-Highly palatable	rfMRI connectivity (ICA100 edge 1048)	0.0489	0.0535	0.36	0.629084		25753	rfMRI connectivity
F-Highly palatable	rfMRI connectivity (ICA100 edge 1237)	-0.0524	0.0556	0.347	0.623091		25753	rfMRI connectivity
F-Highly palatable	rfMRI connectivity (ICA100 edge 368)	-0.0226	0.0514	0.659	0.764539		25753	rfMRI connectivity
F-Highly palatable	rfMRI connectivity (ICA100 edge 41)	-0.1356	0.0624	0.0298	0.267108		25753	rfMRI connectivity
F-Highly palatable	rfMRI connectivity (ICA100 edge 704)	0.022	0.0487	0.651	0.760351		25753	rfMRI connectivity
F-Highly palatable	rfMRI connectivity (ICA100 edge 706)	-0.1865	0.0687	0.00661	0.138452		25753	rfMRI connectivity
F-Highly palatable	aparc-a2009s_rh_volume_G-front-inf-Orbital	0.0185	0.0398	0.641	0.756625	Volume of G-front-inf-Orbital in the right hemisphere generated by parcellation of the white surface using Destrieux (a2009s) parcellation	27711	regional and tissue volume
F-Highly palatable	rfMRI connectivity (ICA100 edge 309)	0.0035	0.0642	0.957	0.836302		25753	rfMRI connectivity
F-Highly palatable	rfMRI connectivity (ICA100 edge 767)	0.0383	0.0433	0.376	0.638476		25753	rfMRI connectivity
F-Highly palatable	rfMRI connectivity (ICA100 edge 786)	0.1412	0.0507	0.00534	0.127989		25753	rfMRI connectivity
F-Highly palatable	rfMRI connectivity (ICA100 edge 37)	-0.0164	0.0548	0.765	0.798622		25753	rfMRI connectivity
F-Highly palatable	rfMRI connectivity (ICA100 edge 678)	-0.0114	0.0447	0.799	0.80528		25753	rfMRI connectivity
F-Highly palatable	rfMRI connectivity (ICA100 edge 937)	0.0586	0.0628	0.351	0.624664		25753	rfMRI connectivity
F-Highly palatable	rfMRI connectivity (ICA100 edge 942)	0.0669	0.0624	0.283	0.582715		25753	rfMRI connectivity
F-Highly palatable	rfMRI connectivity (ICA100 edge 168)	0.0058	0.0614	0.924	0.833814		25753	rfMRI connectivity
F-Highly palatable	rfMRI connectivity (ICA100 edge 398)	-0.008	0.0521	0.879	0.818916		25753	rfMRI connectivity
F-Highly palatable	rfMRI connectivity (ICA100 edge 421)	0.0403	0.0607	0.506	0.700372		25753	rfMRI connectivity
F-Highly palatable	rfMRI connectivity (ICA100 edge 694)	0.0897	0.0514	0.081	0.383916		25753	rfMRI connectivity
F-Highly palatable	rfMRI connectivity (ICA100 edge 1100)	0.0802	0.0552	0.146	0.463495		25753	rfMRI connectivity
F-Highly palatable	rfMRI connectivity (ICA100 edge 469)	-0.0817	0.0485	0.0918	0.398368		25753	rfMRI connectivity
F-Highly palatable	rfMRI connectivity (ICA100 edge 525)	0.0553	0.0395	0.162	0.481092		25753	rfMRI connectivity
F-Highly palatable	rfMRI connectivity (ICA100 edge 1363)	0.0704	0.0375	0.0606	0.341501		25753	rfMRI connectivity
F-Highly palatable	rfMRI connectivity (ICA100 edge 91)	-0.1	0.0556	0.0722	0.364649		25753	rfMRI connectivity
F-Highly palatable	rfMRI connectivity (ICA100 edge 284)	0.0064	0.0458	0.889	0.822119		25753	rfMRI connectivity
F-Highly palatable	rfMRI connectivity (ICA100 edge 488)	0.002	0.0503	0.968	0.837321		25753	rfMRI connectivity
F-Highly palatable	rfMRI connectivity (ICA100 edge 1132)	-0.0024	0.0535	0.964	0.836318		25753	rfMRI connectivity
F-Highly palatable	aparc-a2009s_lh_volume_S-suborbital	-0.0185	0.0539	0.731	0.786841	Volume of S-suborbital in the left hemisphere generated by parcellation of the white surface using Destrieux (a2009s) parcellation	27546	regional and tissue volume
F-Highly palatable	rfMRI connectivity (ICA100 edge 374)	0.0654	0.0471	0.165	0.484625		25753	rfMRI connectivity
F-Highly palatable	rfMRI connectivity (ICA100 edge 1230)	-0.0027	0.0431	0.951	0.836271		25753	rfMRI connectivity
F-Highly palatable	aparc-a2009s_rh_volume_Lat-Fis-ant-Horizont	-0.1323	0.0468	0.00466	0.121427	Volume of Lat-Fis-ant-Horizont in the right hemisphere generated by parcellation of the white surface using Destrieux (a2009s) parcellation	27737	regional and tissue volume
F-Highly palatable	rfMRI connectivity (ICA100 edge 127)	-0.0091	0.0683	0.894	0.824413		25753	rfMRI connectivity
F-Highly palatable	rfMRI connectivity (ICA100 edge 1366)	0.0373	0.0496	0.452	0.67485		25753	rfMRI connectivity
F-Highly palatable	rfMRI connectivity (ICA100 edge 511)	0.0235	0.0534	0.661	0.765954		25753	rfMRI connectivity
F-Highly palatable	rfMRI connectivity (ICA100 edge 1026)	-0.0083	0.0405	0.838	0.812065		25753	rfMRI connectivity
F-Highly palatable	rfMRI connectivity (ICA100 edge 1338)	0.0508	0.0483	0.293	0.59172		25753	rfMRI connectivity
F-Highly palatable	rfMRI connectivity (ICA100 edge 848)	-0.0592	0.0414	0.152	0.470124		25753	rfMRI connectivity
F-Highly palatable	rfMRI connectivity (ICA100 edge 966)	-0.0499	0.0601	0.406	0.65165		25753	rfMRI connectivity
F-Highly palatable	rfMRI connectivity (ICA100 edge 1142)	-0.0481	0.0733	0.512	0.702991		25753	rfMRI connectivity
F-Highly palatable	rfMRI connectivity (ICA100 edge 1480)	0.0098	0.0542	0.857	0.815316		25753	rfMRI connectivity
F-Highly palatable	rfMRI connectivity (ICA100 edge 86)	0.1095	0.051	0.0319	0.272256		25753	rfMRI connectivity
F-Highly palatable	rfMRI connectivity (ICA100 edge 177)	-0.0969	0.0557	0.0822	0.386637		25753	rfMRI connectivity
F-Highly palatable	rfMRI connectivity (ICA100 edge 250)	0.1427	0.0531	0.00722	0.140324		25753	rfMRI connectivity
F-Highly palatable	rfMRI connectivity (ICA100 edge 656)	-0.017	0.0561	0.762	0.798232		25753	rfMRI connectivity
F-Highly palatable	rfMRI connectivity (ICA100 edge 356)	0.0019	0.0555	0.973	0.838444		25753	rfMRI connectivity
F-Highly palatable	rfMRI connectivity (ICA100 edge 556)	-0.0647	0.0476	0.174	0.494295		25753	rfMRI connectivity
F-Highly palatable	rfMRI connectivity (ICA100 edge 1373)	-0.1216	0.055	0.0271	0.257403		25753	rfMRI connectivity
F-Highly palatable	IDP_tfMRI_90th-percentile_BOLD_faces-shapes_amygdala	0.0529	0.0532	0.32	0.608085	90th percentile of the BOLD (blood-oxygen-level dependent) effect (in group-defined amygdala activation mask) for faces-shapes contrast (in task fMRI data)	25767	tfMRI activation
F-Highly palatable	rfMRI connectivity (ICA100 edge 382)	-0.1638	0.0798	0.0401	0.292622		25753	rfMRI connectivity
F-Highly palatable	rfMRI connectivity (ICA100 edge 693)	-0.001	0.0519	0.985	0.839818		25753	rfMRI connectivity
F-Highly palatable	rfMRI connectivity (ICA100 edge 2)	-0.0495	0.0503	0.325	0.610884		25753	rfMRI connectivity
F-Highly palatable	rfMRI connectivity (ICA100 edge 873)	-0.0385	0.0454	0.397	0.645851		25753	rfMRI connectivity
F-Highly palatable	rfMRI connectivity (ICA100 edge 1058)	0.048	0.0641	0.454	0.675486		25753	rfMRI connectivity
F-Highly palatable	rfMRI connectivity (ICA100 edge 557)	-0.007	0.0615	0.909	0.828771		25753	rfMRI connectivity
F-Highly palatable	rfMRI connectivity (ICA100 edge 1008)	-0.0121	0.0543	0.824	0.808476		25753	rfMRI connectivity
F-Highly palatable	rfMRI connectivity (ICA100 edge 1321)	-0.0207	0.055	0.707	0.781726		25753	rfMRI connectivity
F-Highly palatable	rfMRI connectivity (ICA100 edge 146)	-0.0568	0.0517	0.271	0.576137		25753	rfMRI connectivity
F-Highly palatable	rfMRI connectivity (ICA100 edge 448)	-0.0782	0.0637	0.22	0.537355		25753	rfMRI connectivity
F-Highly palatable	rfMRI connectivity (ICA100 edge 1062)	-0.0276	0.0521	0.596	0.737815		25753	rfMRI connectivity
F-Highly palatable	aparc-a2009s_rh_thickness_S-suborbital	0.0969	0.0497	0.051	0.322941	Mean thickness of S-suborbital in the right hemisphere generated by parcellation of the white surface using Destrieux (a2009s) parcellation	27694	cortical thickness
F-Highly palatable	rfMRI connectivity (ICA100 edge 148)	-0.0072	0.0432	0.867	0.816417		25753	rfMRI connectivity
F-Highly palatable	rfMRI connectivity (ICA100 edge 237)	-0.0036	0.0595	0.952	0.836271		25753	rfMRI connectivity
F-Highly palatable	rfMRI connectivity (ICA100 edge 811)	-0.0928	0.0489	0.0578	0.338014		25753	rfMRI connectivity
F-Highly palatable	rfMRI connectivity (ICA100 edge 1096)	0.0527	0.0495	0.286	0.584194		25753	rfMRI connectivity
F-Highly palatable	rfMRI connectivity (ICA100 edge 843)	-0.0855	0.0596	0.151	0.469745		25753	rfMRI connectivity
F-Highly palatable	rfMRI amplitudes (ICA100 node 4)	0.1392	0.0427	0.00112	0.0666222		25755	rfMRI node amplitude
F-Highly palatable	rfMRI connectivity (ICA100 edge 338)	0.0031	0.0435	0.943	0.836271		25753	rfMRI connectivity
F-Highly palatable	rfMRI connectivity (ICA100 edge 351)	-0.0117	0.0493	0.811	0.805926		25753	rfMRI connectivity
F-Highly palatable	rfMRI connectivity (ICA100 edge 482)	0.0795	0.0421	0.0589	0.33979		25753	rfMRI connectivity
F-Highly palatable	rfMRI connectivity (ICA100 edge 660)	0.1311	0.0723	0.0699	0.35888		25753	rfMRI connectivity
F-Highly palatable	rfMRI connectivity (ICA100 edge 886)	-0.0329	0.0626	0.599	0.738891		25753	rfMRI connectivity
F-Highly palatable	rfMRI connectivity (ICA100 edge 1191)	-0.0462	0.0377	0.221	0.538013		25753	rfMRI connectivity
F-Highly palatable	rfMRI connectivity (ICA100 edge 1018)	0.0945	0.0513	0.0654	0.350123		25753	rfMRI connectivity
F-Highly palatable	rfMRI connectivity (ICA100 edge 231)	0.0268	0.0578	0.643	0.757316		25753	rfMRI connectivity
F-Highly palatable	rfMRI connectivity (ICA100 edge 393)	-0.0318	0.0541	0.557	0.720908		25753	rfMRI connectivity
F-Highly palatable	rfMRI connectivity (ICA100 edge 831)	-0.0735	0.0408	0.072	0.364456		25753	rfMRI connectivity
F-Highly palatable	rfMRI connectivity (ICA100 edge 982)	-0.0157	0.0519	0.762	0.798232		25753	rfMRI connectivity
F-Highly palatable	rfMRI connectivity (ICA100 edge 664)	0.0893	0.0425	0.0355	0.280313		25753	rfMRI connectivity
F-Highly palatable	rfMRI connectivity (ICA100 edge 777)	-0.0205	0.037	0.58	0.731387		25753	rfMRI connectivity
F-Highly palatable	rfMRI connectivity (ICA100 edge 238)	-0.048	0.0635	0.45	0.67485		25753	rfMRI connectivity
F-Highly palatable	rfMRI connectivity (ICA100 edge 278)	0.0646	0.0499	0.196	0.521568		25753	rfMRI connectivity
F-Highly palatable	rfMRI connectivity (ICA100 edge 289)	0.1678	0.0573	0.00339	0.110295		25753	rfMRI connectivity
F-Highly palatable	rfMRI connectivity (ICA100 edge 476)	0.0788	0.0615	0.2	0.524446		25753	rfMRI connectivity
F-Highly palatable	rfMRI connectivity (ICA100 edge 636)	-0.0034	0.0486	0.944	0.836271		25753	rfMRI connectivity
F-Highly palatable	rfMRI connectivity (ICA100 edge 280)	0.1148	0.0452	0.0111	0.171118		25753	rfMRI connectivity
F-Highly palatable	rfMRI connectivity (ICA100 edge 1113)	0.0558	0.065	0.391	0.642458		25753	rfMRI connectivity
F-Highly palatable	rfMRI connectivity (ICA100 edge 62)	0.0724	0.0529	0.171	0.490983		25753	rfMRI connectivity
F-Highly palatable	rfMRI connectivity (ICA100 edge 281)	-0.0288	0.0441	0.514	0.703441		25753	rfMRI connectivity
F-Highly palatable	rfMRI connectivity (ICA100 edge 255)	-0.0452	0.0392	0.25	0.560636		25753	rfMRI connectivity
F-Highly palatable	rfMRI connectivity (ICA100 edge 632)	-0.0358	0.0389	0.357	0.626818		25753	rfMRI connectivity
F-Highly palatable	rfMRI connectivity (ICA100 edge 1009)	-0.0009	0.0451	0.985	0.839818		25753	rfMRI connectivity
F-Highly palatable	rfMRI connectivity (ICA100 edge 739)	-0.0294	0.0554	0.595	0.737815		25753	rfMRI connectivity
F-Highly palatable	rfMRI connectivity (ICA100 edge 39)	-0.0501	0.0407	0.219	0.536917		25753	rfMRI connectivity
F-Highly palatable	rfMRI connectivity (ICA100 edge 1324)	-0.0183	0.0534	0.732	0.78691		25753	rfMRI connectivity
F-Highly palatable	rfMRI connectivity (ICA100 edge 1354)	0.0527	0.0445	0.236	0.548456		25753	rfMRI connectivity
F-Highly palatable	aparc-a2009s_rh_area_S-suborbital	-0.1041	0.0687	0.13	0.45033	Area of S-suborbital in the right hemisphere generated by parcellation of the white surface using Destrieux (a2009s) parcellation	27620	cortical area
F-Highly palatable	rfMRI connectivity (ICA100 edge 103)	0.0246	0.0518	0.635	0.754077		25753	rfMRI connectivity
F-Highly palatable	rfMRI connectivity (ICA100 edge 790)	0.1422	0.0642	0.0267	0.2565		25753	rfMRI connectivity
F-Highly palatable	rfMRI connectivity (ICA100 edge 1421)	-0.0338	0.047	0.473	0.686848		25753	rfMRI connectivity
F-Highly palatable	rfMRI connectivity (ICA100 edge 1452)	0.0542	0.0369	0.141	0.459512		25753	rfMRI connectivity
[truncated: 6,186 more rows]

## Sheet: Table S5 likingconsumption gene
Table S5 Food liking ad consumption genetic correation and heritability.
[truncated: 102 more rows]

[truncated: 9 more sheets: Table S6 significant liking ass, Table S7 hypercoloc clustering, Table S8 number of hypercoloc c, Table S9 replication SNPs, Table S10 Conditioned analysis , Table S11 FUMA tissue enrichmen, Table S12Go term Enrichment, Table S13 Genetic correlations , Table S14 rg liking consumption]
